# Supplementary material for: Body art among Saudi youth: a cross-sectional study of knowledge, practices, and health risks
Source: Front Med (Lausanne). 2026 Jun 4;13:1773903. doi: 10.3389/fmed.2026.1773903 (PMC13275349; doi:10.3389/fmed.2026.1773903)
Supplement: Supplementary file 1 [file Table_1.xlsx]

## Sheet: Raw_Data
Education	Region	Aware_Health_Risks	Believe_Risks	Transmit_Infectious	Transmit_NonInfectious	Places_Safe	Tattoo_Removable	Piercing_Permanent	Piercing_Location
Bachelor degree	Central	Yes	Unsure	Unsure	Unsure	No	Unsure	Yes	Ear
Bachelor degree	Eastern	Yes	Unsure	Yes	No	Unsure	No	Yes	Ear
Bachelor degree	Southern	Yes	Yes	Yes	Yes	No	Unsure	Unsure	Ear
Bachelor degree	Western	Yes	Yes	Yes	Unsure	Unsure	Yes	Unsure	Ear
Bachelor degree	Eastern	Yes	Yes	Unsure	Yes	No	Yes	Unsure	Ear
High school or lower	Western	Yes	Yes	Unsure	No	No	Unsure	Unsure	Ear
Bachelor degree	Southern	Yes	Yes	Yes	Yes	No	Unsure	No	Ear
High school or lower	Southern	Yes	Yes	Unsure	Yes	Unsure	Yes	Unsure	Ear
High school or lower	Central	Yes	Yes	Yes	No	No	No	Unsure	Ear
Bachelor degree	Southern	Yes	Unsure	Unsure	Unsure	No	Unsure	Unsure	Ear
High school or lower	Eastern	Yes	Yes	Yes	No	No	Unsure	Yes	Ear
Bachelor degree	Southern	Yes	Yes	Yes	Unsure	No	No	Unsure	Ear
Bachelor degree	Southern	Yes	Unsure	Yes	Unsure	No	Unsure	Yes	Nose
Some college or associate degree	Western	No	Yes	Unsure	Unsure	No	No	Yes	Eyebrow
Bachelor degree	Northern	Yes	Yes	Yes	Unsure	Yes	Unsure	Yes	Ear
Some college or associate degree	Southern	Yes	Yes	Unsure	Yes	No	No	Yes	Ear
Bachelor degree	Southern	No	Yes	Yes	No	Unsure	Unsure	Unsure	Ear
Bachelor degree	Southern	No	Yes	No	Yes	Yes	No	No	Ear
Bachelor degree	Western	Yes	Yes	Yes	Unsure	No	Yes	Yes	Ear
Bachelor degree	Western	Yes	Yes	Yes	Yes	No	Unsure	Yes	Ear
Some college or associate degree	Eastern	Yes	Yes	Unsure	Unsure	No	Unsure	Yes	Ear
Bachelor degree	Southern	No	Yes	Yes	No	No	Unsure	Yes	Ear
Bachelor degree	Southern	Yes	Yes	No	Yes	No	Unsure	Yes	Ear
Some college or associate degree	Southern	No	Yes	Yes	Unsure	Yes	No	Unsure	Ear
Bachelor degree	Southern	Yes	Yes	Yes	Yes	No	Unsure	Unsure	Navel
Bachelor degree	Eastern	No	Yes	Unsure	Unsure	No	No	No	Ear
Bachelor degree	Western	No	Unsure	Yes	Unsure	No	No	Yes	Ear
Bachelor degree	Central	No	Unsure	Unsure	Unsure	Unsure	Unsure	Yes	Ear
High school or lower	Eastern	Yes	No	Yes	Yes	No	No	Yes	Ear
Some college or associate degree	Western	No	Yes	No	No	No	No	Unsure	Ear
High school or lower	Central	Yes	Unsure	Yes	Yes	No	Unsure	Yes	Ear
Bachelor degree	Western	Yes	Unsure	Yes	Yes	No	Unsure	Yes	Ear
Some college or associate degree	Western	Yes	Yes	Yes	No	Yes	Unsure	Yes	Navel
High school or lower	Western	Yes	Yes	Unsure	No	Unsure	Unsure	Unsure	Ear
High school or lower	Southern	Yes	Yes	Yes	Yes	No	Unsure	Yes	Ear
High school or lower	Eastern	No	Unsure	Yes	Unsure	No	Unsure	Yes	Ear
High school or lower	Southern	Yes	Yes	Yes	Unsure	No	No	Unsure	Ear
High school or lower	Southern	No	Yes	Unsure	No	No	Unsure	Unsure	Ear
High school or lower	Southern	No	Yes	Unsure	Unsure	No	Unsure	Yes	Ear
High school or lower	Western	Yes	Yes	Unsure	No	No	No	No	Ear
Bachelor degree	Southern	Yes	Yes	Yes	Unsure	No	Yes	Unsure	Ear
Bachelor degree	Western	Yes	Unsure	Unsure	Yes	Yes	Yes	Unsure	Nose
Bachelor degree	Southern	Yes	No	Yes	Unsure	No	No	Yes	Ear
High school or lower	Southern	Yes	No	Unsure	Unsure	Unsure	No	Yes	Ear
Bachelor degree	Southern	No	Yes	Yes	Yes	No	No	Unsure	Ear
Bachelor degree	Southern	No	Yes	Yes	Yes	No	No	Unsure	Ear
Bachelor degree	Southern	No	Yes	Yes	Yes	Unsure	No	Yes	Ear
High school or lower	Western	No	No	Yes	Unsure	No	Unsure	Yes	Ear
Bachelor degree	Northern	Yes	Yes	Unsure	Yes	No	Yes	Yes	Ear
Some college or associate degree	Southern	Yes	Yes	No	No	No	Unsure	Unsure	Ear
Bachelor degree	Western	No	Yes	Unsure	No	No	No	Unsure	Ear
High school or lower	Southern	Yes	Yes	Yes	No	Unsure	Unsure	Unsure	Ear
Bachelor degree	Southern	Yes	Unsure	Yes	Unsure	Unsure	Unsure	Yes	Ear
Bachelor degree	Northern	Yes	Yes	Yes	Yes	No	Yes	Unsure	Tongue
Some college or associate degree	Western	No	Yes	Yes	Unsure	No	Yes	Unsure	Ear
Bachelor degree	Northern	No	Unsure	Yes	Yes	No	Yes	No	Ear
Bachelor degree	Central	No	Unsure	Yes	Yes	No	Unsure	Unsure	Ear
Some college or associate degree	Southern	No	Yes	Yes	Unsure	No	Unsure	Yes	Nose
Bachelor degree	Western	Yes	Yes	Unsure	Unsure	No	No	No	Ear
Some college or associate degree	Northern	Yes	Yes	Yes	Unsure	No	Unsure	Yes	Ear
Bachelor degree	Southern	Yes	Unsure	Yes	Unsure	No	No	Yes	Ear
Bachelor degree	Southern	Yes	Yes	Yes	No	No	Unsure	Unsure	Ear
Bachelor degree	Western	Yes	Yes	Yes	Yes	No	Unsure	Yes	Ear
Bachelor degree	Eastern	Yes	Yes	Yes	No	No	No	Yes	Ear
Bachelor degree	Central	No	Yes	No	No	Yes	No	Yes	Ear
Some college or associate degree	Western	Yes	Unsure	Yes	Yes	Unsure	No	Unsure	Ear
Bachelor degree	Southern	Yes	Yes	Yes	Unsure	No	No	Unsure	Ear
Bachelor degree	Southern	No	Yes	Unsure	Yes	No	No	Unsure	Ear
Bachelor degree	Northern	No	Yes	Yes	Unsure	Unsure	No	Yes	Ear
Bachelor degree	Central	Yes	Yes	Yes	Unsure	Unsure	No	Yes	Nose
Some college or associate degree	Southern	Yes	Yes	Yes	Unsure	Unsure	No	Yes	Navel
Bachelor degree	Western	Yes	Yes	Unsure	Unsure	No	Yes	Unsure	Ear
Bachelor degree	Western	Yes	Yes	Yes	Unsure	Yes	No	Unsure	Ear
Bachelor degree	Western	Yes	Yes	Yes	Yes	No	No	Yes	Ear
High school or lower	Western	No	Yes	Yes	Unsure	No	Unsure	Unsure	Ear
Bachelor degree	Western	Yes	Yes	Yes	Yes	Unsure	Yes	Yes	Ear
Bachelor degree	Southern	No	Yes	Yes	No	No	Unsure	Unsure	Ear
Bachelor degree	Not reported	No	Yes	Yes	Unsure	Unsure	No	Unsure	Nose
Bachelor degree	Southern	Yes	Unsure	Yes	Unsure	No	Unsure	Unsure	Lips
Bachelor degree	Central	Yes	Yes	Yes	Yes	Yes	Unsure	Unsure	Ear
Some college or associate degree	Western	Yes	Unsure	Yes	No	No	Unsure	Unsure	Ear
Bachelor degree	Eastern	Yes	Yes	Unsure	Unsure	Yes	Unsure	Unsure	Nose
Bachelor degree	Western	Yes	Yes	Yes	Yes	No	Yes	Unsure	Nose
Bachelor degree	Northern	Yes	Yes	Yes	Unsure	No	Yes	No	Nose
Bachelor degree	Northern	No	Yes	Yes	Yes	No	Unsure	Unsure	Ear
Bachelor degree	Central	No	Yes	Unsure	No	No	Unsure	Yes	Ear
Bachelor degree	Western	Yes	Yes	Yes	Yes	No	Unsure	Unsure	Ear
Bachelor degree	Southern	Yes	Unsure	Unsure	Yes	No	Yes	Yes	Ear
High school or lower	Southern	Yes	Yes	Unsure	Yes	No	No	Yes	Ear
Some college or associate degree	Southern	Yes	Unsure	Yes	Unsure	No	Yes	Yes	Ear
Bachelor degree	Western	Yes	Yes	Yes	No	No	No	Yes	Navel
High school or lower	Southern	No	Yes	Yes	Yes	Yes	Unsure	No	Navel
High school or lower	Western	Yes	Yes	Unsure	Unsure	No	Yes	Yes	Ear
Bachelor degree	Western	Yes	Unsure	Yes	No	No	No	Yes	Navel
Bachelor degree	Western	Yes	Unsure	Unsure	Yes	No	Unsure	Yes	Ear
High school or lower	Northern	Yes	Yes	Yes	Unsure	No	No	Unsure	Ear
Bachelor degree	Southern	Yes	Yes	Yes	No	No	Unsure	Unsure	Ear
Bachelor degree	Southern	Yes	Yes	Yes	Unsure	No	No	Unsure	Ear
Bachelor degree	Eastern	Yes	Yes	Yes	No	Unsure	Unsure	Yes	Ear
High school or lower	Southern	No	Yes	Unsure	Unsure	No	Unsure	Yes	Ear
Bachelor degree	Southern	Yes	Unsure	Yes	Unsure	No	Yes	Unsure	Ear
Bachelor degree	Western	Yes	Yes	Unsure	Unsure	No	Yes	Yes	Ear
Bachelor degree	Southern	Yes	Yes	Yes	Yes	No	No	Yes	Tongue
High school or lower	Central	No	Yes	Yes	Yes	No	Unsure	Unsure	Ear
Some college or associate degree	Southern	Yes	Yes	No	Unsure	Unsure	No	Yes	Ear
Bachelor degree	Western	Yes	Unsure	Yes	No	No	No	Yes	Ear
Bachelor degree	Northern	Yes	Yes	Yes	Yes	No	No	No	Ear
Bachelor degree	Western	Yes	Unsure	Unsure	Unsure	No	Yes	Yes	Ear
High school or lower	Southern	Yes	Yes	Unsure	Unsure	Unsure	Yes	Unsure	Ear
Bachelor degree	Southern	Yes	Unsure	Unsure	Yes	No	No	Yes	Ear
Bachelor degree	Not reported	Yes	Yes	Yes	Unsure	No	No	Yes	Ear
Bachelor degree	Western	Yes	Yes	Yes	Yes	No	No	Yes	Ear
Bachelor degree	Not reported	No	Yes	Unsure	No	No	Unsure	Unsure	Ear
High school or lower	Eastern	Yes	Yes	Unsure	Yes	Unsure	Unsure	Unsure	Ear
Bachelor degree	Western	No	Yes	Yes	No	No	No	Unsure	Navel
Some college or associate degree	Central	Yes	Unsure	Yes	Yes	No	Unsure	Yes	Ear
High school or lower	Western	Yes	Yes	Yes	No	Unsure	Unsure	Unsure	Ear
High school or lower	Southern	Yes	Unsure	Yes	No	No	Yes	Yes	Nose
Bachelor degree	Southern	Yes	Yes	Unsure	Unsure	No	Unsure	No	Ear
High school or lower	Western	Yes	Yes	Yes	Unsure	No	Unsure	Unsure	Ear
Bachelor degree	Northern	No	Yes	Yes	Unsure	No	Yes	Unsure	Nose
Bachelor degree	Northern	Yes	Yes	Unsure	Unsure	No	Yes	Yes	Ear
Bachelor degree	Eastern	Yes	Unsure	Yes	Unsure	Unsure	No	Yes	Ear
Some college or associate degree	Southern	No	Unsure	Yes	No	No	Unsure	Unsure	Lips
Bachelor degree	Central	No	Yes	Yes	Unsure	No	Yes	Unsure	Navel
Some college or associate degree	Central	Yes	Yes	Unsure	Yes	Unsure	No	Yes	Ear
Bachelor degree	Western	Yes	Unsure	Yes	Yes	No	No	Unsure	Ear
Some college or associate degree	Southern	Yes	No	Yes	Yes	No	Unsure	Yes	Ear
Bachelor degree	Southern	Yes	Yes	Yes	Yes	No	Yes	Yes	Ear
High school or lower	Southern	No	Yes	Unsure	Unsure	Unsure	Yes	Yes	Ear
High school or lower	Southern	Yes	Yes	Unsure	No	Unsure	Yes	Yes	Ear
Bachelor degree	Western	Yes	Yes	Unsure	Unsure	Yes	Unsure	Yes	Ear
Bachelor degree	Central	Yes	No	Yes	Yes	Unsure	No	Yes	Lips
Bachelor degree	Western	Yes	Yes	Unsure	Yes	No	Unsure	Yes	Navel
Bachelor degree	Southern	Yes	Yes	Yes	Unsure	No	Yes	Yes	Nose
Some college or associate degree	Western	Yes	Unsure	Yes	No	Unsure	No	Unsure	Navel
Some college or associate degree	Southern	Yes	Unsure	Yes	No	No	No	Unsure	Ear
Bachelor degree	Central	No	Yes	Yes	Unsure	No	No	Unsure	Ear
Bachelor degree	Western	Yes	Yes	Yes	Unsure	No	Unsure	Yes	Ear
High school or lower	Central	Yes	Unsure	Unsure	No	No	Yes	Unsure	Ear
Bachelor degree	Central	Yes	Yes	Unsure	Yes	Unsure	Unsure	Unsure	Ear
Bachelor degree	Eastern	No	Yes	Yes	Unsure	No	Yes	Unsure	Ear
Bachelor degree	Southern	Yes	Yes	Yes	Yes	No	No	Unsure	Nose
Bachelor degree	Eastern	No	Yes	Unsure	Yes	Yes	Yes	Yes	Ear
Bachelor degree	Western	Yes	Yes	Yes	Yes	No	Yes	Yes	Ear
Bachelor degree	Southern	Yes	Yes	Unsure	Unsure	No	Unsure	Yes	Ear
High school or lower	Southern	Yes	Yes	Unsure	Yes	No	Yes	Unsure	Ear
High school or lower	Central	Yes	Yes	No	Yes	Unsure	No	Yes	Ear
Bachelor degree	Central	Yes	Yes	Yes	Yes	Unsure	Yes	Unsure	Ear
Bachelor degree	Eastern	Yes	Yes	Unsure	Unsure	Unsure	Yes	Yes	Ear
Some college or associate degree	Southern	Yes	Yes	Unsure	Yes	No	Unsure	No	Ear
Bachelor degree	Western	Yes	Yes	Unsure	Yes	No	Unsure	Unsure	Ear
High school or lower	Southern	Yes	Unsure	Unsure	Yes	Unsure	No	Unsure	Ear
High school or lower	Central	Yes	Yes	Yes	Yes	Unsure	Unsure	Unsure	Nose
Some college or associate degree	Southern	No	Yes	Unsure	Unsure	No	Unsure	Yes	Ear
Bachelor degree	Western	Yes	Yes	Unsure	No	No	Yes	Unsure	Nose
Bachelor degree	Southern	Yes	Unsure	Yes	Unsure	Yes	Unsure	Unsure	Ear
High school or lower	Southern	Yes	Yes	Yes	Unsure	Unsure	Yes	Yes	Ear
Elementary	Western	Yes	Yes	Yes	Yes	Unsure	No	Yes	Ear
Bachelor degree	Eastern	Yes	Yes	Yes	Unsure	Unsure	Yes	Unsure	Ear
Bachelor degree	Western	No	Yes	Unsure	Unsure	No	Yes	Yes	Ear
Bachelor degree	Northern	Yes	Unsure	Yes	Unsure	No	Yes	Yes	Ear
Some college or associate degree	Western	Yes	Unsure	Unsure	No	No	No	Unsure	Nose
Bachelor degree	Western	Yes	Yes	Yes	Unsure	No	No	Unsure	Ear
Some college or associate degree	Southern	No	Yes	Yes	Yes	No	No	Unsure	Ear
Bachelor degree	Western	Yes	Yes	Unsure	No	No	Unsure	Yes	Ear
Bachelor degree	Southern	Yes	No	Yes	Unsure	No	Unsure	No	Ear
Bachelor degree	Western	No	Yes	Yes	Unsure	No	Yes	Unsure	Ear
Bachelor degree	Central	Yes	Unsure	Yes	No	No	Unsure	Yes	Ear
High school or lower	Central	No	Unsure	Yes	No	No	Unsure	Yes	Ear
High school or lower	Western	Yes	No	Yes	Yes	No	Unsure	Unsure	Ear
Bachelor degree	Not reported	Yes	Yes	Unsure	Unsure	No	Yes	Yes	Ear
Bachelor degree	Southern	Yes	Yes	Unsure	Unsure	No	Yes	Unsure	Ear
Bachelor degree	Southern	Yes	Yes	Yes	No	Yes	Yes	Unsure	Ear
Bachelor degree	Western	Yes	Yes	Yes	Yes	No	Unsure	Unsure	Cheek
Bachelor degree	Southern	No	No	Yes	Unsure	No	Unsure	Yes	Ear
Bachelor degree	Central	No	Yes	Yes	Yes	No	Yes	Unsure	Ear
Some college or associate degree	Southern	Yes	Yes	Yes	No	No	Unsure	Yes	Ear
Bachelor degree	Western	Yes	Yes	Yes	Yes	No	No	Yes	Ear
Bachelor degree	Western	Yes	Unsure	Yes	Unsure	Unsure	No	No	Ear
Bachelor degree	Northern	Yes	Yes	Yes	Unsure	Unsure	No	Yes	Ear
Bachelor degree	Central	Yes	Yes	Yes	Unsure	No	Unsure	No	Ear
Bachelor degree	Western	Yes	Yes	Yes	Unsure	No	No	Yes	Ear
Bachelor degree	Southern	Yes	Yes	Yes	Yes	Yes	No	Yes	Ear
Some college or associate degree	Central	Yes	Unsure	No	Yes	Unsure	No	Unsure	Ear
High school or lower	Northern	Yes	Yes	Yes	Unsure	No	Unsure	Unsure	Ear
High school or lower	Western	No	Unsure	Yes	Yes	No	Unsure	Unsure	Ear
Bachelor degree	Southern	Yes	Yes	Yes	Yes	No	Unsure	Unsure	Ear
Some college or associate degree	Southern	No	Yes	Yes	Yes	No	No	Unsure	Ear
Bachelor degree	Southern	Yes	Unsure	Yes	Unsure	No	No	Unsure	Ear
Some college or associate degree	Western	Yes	Yes	No	Unsure	No	Unsure	Yes	Ear
Bachelor degree	Western	Yes	Yes	Yes	Unsure	No	Unsure	Unsure	Ear
Bachelor degree	Southern	Yes	Unsure	Yes	Yes	No	No	Yes	Ear
Bachelor degree	Eastern	Yes	Yes	Yes	No	Unsure	No	Yes	Ear
Bachelor degree	Central	Yes	Unsure	Unsure	Unsure	Unsure	Yes	Unsure	Ear
Bachelor degree	Western	No	Yes	Yes	Unsure	No	Unsure	Yes	Ear
High school or lower	Western	No	Yes	Yes	Unsure	Unsure	No	Unsure	Ear
High school or lower	Southern	No	Yes	Yes	Yes	No	No	No	Ear
High school or lower	Southern	Yes	Yes	Yes	Yes	Unsure	Yes	Yes	Ear
Bachelor degree	Southern	No	Yes	Yes	Unsure	No	Unsure	Unsure	Ear
Bachelor degree	Eastern	Yes	Yes	Yes	Yes	No	Unsure	Yes	Nose
Bachelor degree	Western	Yes	Unsure	Yes	Unsure	No	Unsure	Yes	Ear
Bachelor degree	Eastern	Yes	Yes	Yes	Unsure	No	Unsure	Yes	Ear
Some college or associate degree	Central	No	Yes	Unsure	Unsure	Unsure	Yes	Yes	Ear
Some college or associate degree	Western	Yes	Unsure	Yes	No	No	Unsure	Yes	Ear
Bachelor degree	Western	Yes	Yes	Yes	Unsure	No	Unsure	Unsure	Ear
Some college or associate degree	Western	Yes	Yes	Yes	Yes	No	No	Unsure	Ear
Bachelor degree	Southern	Yes	Yes	Yes	Unsure	No	Yes	Yes	Ear
High school or lower	Western	No	Unsure	Unsure	Yes	No	Unsure	Unsure	Lips
Bachelor degree	Not reported	No	Unsure	Unsure	Unsure	No	No	Unsure	Ear
Bachelor degree	Western	Yes	Unsure	Yes	No	No	Yes	Unsure	Ear
Bachelor degree	Western	Yes	Yes	Unsure	No	Unsure	Yes	Yes	Ear
Some college or associate degree	Western	Yes	Unsure	Yes	Unsure	Yes	Yes	Unsure	Eyebrow
Bachelor degree	Southern	Yes	Yes	Yes	Unsure	No	Yes	Yes	Ear
Bachelor degree	Southern	Yes	Unsure	Yes	No	No	Yes	Unsure	Ear
Bachelor degree	Southern	Yes	Yes	Unsure	Unsure	No	No	No	Ear
Some college or associate degree	Southern	Yes	Yes	Unsure	Unsure	No	Yes	Unsure	Ear
High school or lower	Southern	Yes	Yes	Yes	Unsure	No	Yes	Unsure	Ear
Bachelor degree	Southern	Yes	Unsure	Yes	Yes	Yes	No	Yes	Ear
Bachelor degree	Southern	Yes	Yes	Yes	Yes	No	No	No	Ear
Some college or associate degree	Western	No	Unsure	Yes	Unsure	Yes	Yes	Unsure	Ear
Bachelor degree	Western	Yes	Yes	Yes	Yes	Unsure	No	Yes	Ear
Bachelor degree	Western	Yes	Yes	Yes	Yes	Unsure	Yes	Unsure	Ear
High school or lower	Eastern	Yes	Unsure	Yes	Yes	Unsure	No	No	Ear
Some college or associate degree	Western	No	Yes	Yes	Unsure	No	No	No	Ear
Bachelor degree	Southern	No	Yes	No	No	No	Unsure	Yes	Ear
Bachelor degree	Southern	Yes	Unsure	Unsure	Yes	No	No	Yes	Ear
Some college or associate degree	Southern	Yes	Yes	Yes	Unsure	No	Unsure	Unsure	Ear
Bachelor degree	Western	Yes	Unsure	Yes	Yes	No	Unsure	Unsure	Ear
Bachelor degree	Southern	Yes	Yes	Unsure	Yes	No	No	Unsure	Ear
Bachelor degree	Central	Yes	Yes	Unsure	Unsure	No	No	Unsure	Nose
High school or lower	Western	Yes	Unsure	Yes	Unsure	Yes	Unsure	Yes	Ear
Bachelor degree	Central	Yes	Yes	No	No	Unsure	No	Yes	Ear
Bachelor degree	Not reported	Yes	Yes	Yes	Unsure	No	Yes	Unsure	Ear
Bachelor degree	Eastern	No	Yes	Yes	Unsure	No	Unsure	Yes	Ear
Some college or associate degree	Not reported	Yes	Yes	Yes	Unsure	No	No	Unsure	Ear
Bachelor degree	Southern	Yes	Yes	Yes	Unsure	No	Unsure	Unsure	Ear
Bachelor degree	Southern	Yes	Yes	Yes	No	Unsure	No	No	Ear
Bachelor degree	Western	Yes	Yes	Yes	Yes	No	No	Unsure	Navel
High school or lower	Western	Yes	Yes	Yes	No	No	No	Yes	Ear
Bachelor degree	Central	Yes	Yes	Yes	Yes	Unsure	Yes	Unsure	Ear
High school or lower	Southern	Yes	Yes	Yes	Yes	Unsure	Yes	No	Nose
Bachelor degree	Western	Yes	Yes	Unsure	Unsure	No	Yes	Yes	Nose
Some college or associate degree	Southern	Yes	Yes	Unsure	Yes	No	Unsure	Yes	Ear
Bachelor degree	Eastern	No	Yes	Unsure	Unsure	No	No	Yes	Ear
Bachelor degree	Western	Yes	Yes	Unsure	Yes	No	Unsure	Yes	Ear
Bachelor degree	Western	Yes	Yes	Yes	Unsure	No	Unsure	Unsure	Ear
High school or lower	Southern	Yes	Yes	Yes	Unsure	No	Yes	Yes	Ear
Bachelor degree	Northern	No	Yes	Yes	Unsure	No	No	Yes	Ear
Some college or associate degree	Western	Yes	Unsure	Yes	Unsure	No	No	Yes	Ear
Bachelor degree	Western	Yes	Yes	Yes	Unsure	No	Unsure	Yes	Ear
Bachelor degree	Western	Yes	Yes	Yes	Unsure	No	Yes	Unsure	Ear
Bachelor degree	Southern	Yes	Yes	Yes	Unsure	No	Yes	Yes	Ear
Bachelor degree	Western	Yes	Unsure	Unsure	No	No	Unsure	Unsure	Ear
High school or lower	Western	Yes	Unsure	Unsure	No	Unsure	Yes	Unsure	Ear
High school or lower	Central	Yes	Yes	Yes	Unsure	No	Unsure	Unsure	Ear
Some college or associate degree	Western	Yes	Yes	Yes	No	Yes	Yes	Yes	Ear
Some college or associate degree	Southern	No	Unsure	Unsure	No	No	Yes	Unsure	Ear
Bachelor degree	Central	Yes	Yes	No	Yes	No	Yes	Yes	Ear
High school or lower	Western	Yes	Yes	Yes	No	No	Unsure	Unsure	Ear
Bachelor degree	Southern	Yes	No	Unsure	Yes	No	No	Yes	Ear
High school or lower	Not reported	Yes	Yes	Yes	Unsure	No	Unsure	Unsure	Ear
Bachelor degree	Western	Yes	Yes	Yes	Yes	No	Unsure	Yes	Ear
High school or lower	Southern	Yes	Yes	Yes	Unsure	No	Yes	Yes	Ear
Bachelor degree	Southern	No	Yes	Yes	Unsure	No	No	Unsure	Ear
Bachelor degree	Southern	Yes	Yes	Yes	Unsure	No	No	Unsure	Ear
Bachelor degree	Central	Yes	Yes	Yes	Unsure	No	Unsure	Yes	Ear
High school or lower	Southern	Yes	Yes	Yes	Unsure	No	No	Yes	Ear
Bachelor degree	Southern	No	Unsure	Yes	No	No	Unsure	Yes	Ear
High school or lower	Western	Yes	Unsure	Unsure	Yes	No	Unsure	Unsure	Ear
Bachelor degree	Eastern	No	Yes	Yes	Unsure	No	Unsure	Yes	Ear
High school or lower	Southern	Yes	Yes	Yes	Unsure	No	No	Unsure	Ear
Bachelor degree	Southern	Yes	Unsure	Yes	Yes	No	Yes	Yes	Ear
Bachelor degree	Southern	Yes	Yes	Yes	Unsure	Unsure	Unsure	Yes	Ear
Bachelor degree	Northern	Yes	No	Yes	Yes	No	Yes	Unsure	Nose
High school or lower	Western	Yes	Yes	Unsure	Unsure	No	Unsure	Yes	Nose
Bachelor degree	Southern	Yes	Yes	Yes	Yes	No	No	Yes	Ear
High school or lower	Western	Yes	Yes	Yes	No	No	No	Yes	Ear
Bachelor degree	Southern	Yes	Yes	Yes	Yes	No	No	Unsure	Ear
High school or lower	Eastern	No	Unsure	Yes	Yes	No	Unsure	Unsure	Nose
Bachelor degree	Southern	Yes	Yes	No	Unsure	No	No	Yes	Ear
High school or lower	Southern	Yes	Unsure	Yes	No	No	Unsure	No	Ear
Bachelor degree	Southern	Yes	Yes	No	Unsure	No	Unsure	Unsure	Ear
Bachelor degree	Central	Yes	Unsure	Yes	Yes	No	No	Yes	Ear
Bachelor degree	Southern	Yes	Yes	Yes	Unsure	No	No	Unsure	Ear
Bachelor degree	Southern	Yes	Yes	Unsure	Unsure	No	Yes	Yes	Ear
Bachelor degree	Southern	Yes	Yes	Yes	No	No	Yes	Unsure	Ear
High school or lower	Southern	No	Yes	No	Unsure	No	No	Unsure	Ear
Bachelor degree	Western	Yes	Yes	Unsure	Unsure	No	No	Yes	Nose
High school or lower	Southern	Yes	Unsure	Yes	Yes	No	Yes	Yes	Ear
Bachelor degree	Western	Yes	Unsure	Yes	Unsure	No	No	Yes	Ear
High school or lower	Southern	No	Yes	Yes	Yes	Unsure	Yes	Yes	Ear
Some college or associate degree	Central	Yes	Unsure	Yes	Unsure	No	No	Yes	Ear
Bachelor degree	Southern	Yes	Unsure	Yes	No	No	Yes	Unsure	Ear
Bachelor degree	Western	Yes	Yes	Yes	Unsure	No	No	Unsure	Ear
Bachelor degree	Southern	Yes	Yes	No	Unsure	No	Yes	Unsure	Ear
Bachelor degree	Southern	Yes	Yes	Unsure	Yes	No	Unsure	Yes	Ear
Bachelor degree	Western	Yes	Yes	Yes	Yes	Unsure	Unsure	Unsure	Ear
High school or lower	Eastern	Yes	Yes	Yes	Unsure	No	No	Unsure	Uvula
High school or lower	Southern	Yes	Yes	Yes	Unsure	No	No	Unsure	Ear
Bachelor degree	Western	No	Yes	Yes	No	No	Yes	No	Ear
Bachelor degree	Eastern	Yes	Yes	Yes	Yes	Yes	Unsure	Unsure	Ear
High school or lower	Southern	Yes	Yes	Unsure	Yes	No	Yes	Yes	Ear
Some college or associate degree	Western	Yes	Unsure	Unsure	Yes	No	Unsure	Unsure	Ear
Bachelor degree	Southern	Yes	Yes	Yes	Unsure	No	Yes	Yes	Ear
Bachelor degree	Central	Yes	Unsure	Yes	Unsure	No	Unsure	Yes	Ear
High school or lower	Southern	No	Unsure	Yes	Unsure	No	Yes	No	Ear
Bachelor degree	Central	No	No	Unsure	Unsure	No	Yes	Yes	Ear
Bachelor degree	Southern	Yes	Yes	Yes	Unsure	No	Unsure	Unsure	Ear
Bachelor degree	Eastern	Yes	Yes	Unsure	No	No	Yes	Yes	Navel
Bachelor degree	Southern	Yes	Yes	No	No	No	Yes	Yes	Ear
Bachelor degree	Western	Yes	Yes	Yes	Yes	No	No	Yes	Ear
Bachelor degree	Eastern	No	Yes	Unsure	Yes	No	Unsure	Yes	Ear
Bachelor degree	Southern	Yes	Unsure	Yes	Unsure	Unsure	No	Unsure	Ear
Bachelor degree	Western	Yes	Yes	Unsure	Unsure	No	Yes	Unsure	Ear
Bachelor degree	Western	No	Yes	Yes	Unsure	Yes	No	Yes	Navel
High school or lower	Central	Yes	Yes	Yes	Yes	Unsure	No	Unsure	Ear
Bachelor degree	Central	Yes	Yes	Unsure	Yes	No	Unsure	Unsure	Ear
Bachelor degree	Western	Yes	Unsure	Yes	Yes	No	Unsure	Unsure	Ear
Bachelor degree	Southern	Yes	No	Unsure	Yes	No	Yes	Yes	Ear
Bachelor degree	Central	Yes	Unsure	Yes	No	No	Yes	Unsure	Ear
High school or lower	Southern	Yes	Yes	Yes	Unsure	No	Unsure	Yes	Ear
Bachelor degree	Western	Yes	Yes	Unsure	Unsure	No	No	Unsure	Ear
High school or lower	Western	No	Yes	Unsure	Unsure	No	Unsure	Unsure	Uvula
High school or lower	Southern	Yes	Yes	Unsure	Yes	No	Unsure	Yes	Ear
Some college or associate degree	Central	Yes	Yes	Yes	Unsure	No	Unsure	Unsure	Ear
Some college or associate degree	Western	Yes	Yes	Yes	No	Unsure	Unsure	Yes	Ear
Bachelor degree	Western	Yes	Unsure	Unsure	Unsure	No	Unsure	Unsure	Ear
Bachelor degree	Southern	Yes	Yes	Yes	Yes	Yes	Unsure	No	Ear
Bachelor degree	Western	Yes	Yes	Unsure	Unsure	No	Unsure	Unsure	Ear
Bachelor degree	Southern	No	Unsure	Yes	Unsure	Yes	Unsure	Yes	Ear
Bachelor degree	Northern	Yes	Yes	Yes	Unsure	No	Yes	Yes	Ear
High school or lower	Southern	Yes	Yes	Yes	No	No	Unsure	Yes	Ear
Bachelor degree	Southern	No	Yes	Yes	Unsure	No	No	Unsure	Ear
Bachelor degree	Southern	Yes	Yes	Yes	Yes	No	Yes	Yes	Ear
Bachelor degree	Eastern	Yes	Yes	Unsure	Unsure	Unsure	Unsure	Unsure	Nose
Bachelor degree	Southern	Yes	Yes	Yes	Yes	No	No	Yes	Ear
Bachelor degree	Southern	Yes	Unsure	Yes	Unsure	Unsure	Unsure	Yes	Ear
Bachelor degree	Western	Yes	Unsure	Yes	No	No	Unsure	Yes	Ear
High school or lower	Western	Yes	Unsure	Yes	Yes	No	Yes	No	Ear
Bachelor degree	Southern	Yes	No	Yes	Unsure	Unsure	Unsure	Yes	Ear
High school or lower	Western	Yes	Yes	Yes	Unsure	No	Unsure	Unsure	Ear
Bachelor degree	Southern	Yes	Yes	Yes	Yes	No	No	Yes	Lips
Bachelor degree	Western	No	Unsure	Yes	Unsure	Unsure	Unsure	Unsure	Nose
Bachelor degree	Southern	No	Yes	Yes	Yes	Unsure	Yes	Unsure	Ear
Some college or associate degree	Central	Yes	Unsure	Yes	No	Yes	Yes	Unsure	Ear
Bachelor degree	Southern	Yes	Yes	Yes	Unsure	Unsure	No	Unsure	Ear
Bachelor degree	Southern	Yes	Unsure	Yes	No	No	No	Unsure	Ear
Bachelor degree	Central	Yes	Yes	No	Yes	Unsure	Unsure	Yes	Ear
Bachelor degree	Western	Yes	Unsure	Yes	Unsure	No	Unsure	Yes	Ear
Bachelor degree	Southern	Yes	Yes	Yes	Yes	Yes	Unsure	Yes	Ear
High school or lower	Western	Yes	Yes	No	Yes	No	Unsure	Yes	Ear
High school or lower	Southern	Yes	Yes	No	Unsure	No	Unsure	Unsure	Ear
Bachelor degree	Southern	Yes	Unsure	Yes	Unsure	No	Yes	Yes	Ear
Bachelor degree	Central	Yes	Unsure	Yes	Unsure	No	Unsure	No	Ear
Bachelor degree	Southern	No	Unsure	Yes	Unsure	No	No	Yes	Ear
Bachelor degree	Western	Yes	Yes	Unsure	Unsure	Unsure	Unsure	Unsure	Ear
Bachelor degree	Western	Yes	Unsure	Unsure	Unsure	Unsure	Yes	Unsure	Ear
Bachelor degree	Eastern	No	Yes	Yes	Yes	No	Yes	Unsure	Ear
Bachelor degree	Western	Yes	Yes	Yes	Yes	Unsure	Unsure	Unsure	Ear
Bachelor degree	Southern	Yes	Yes	Unsure	Yes	No	Unsure	Unsure	Ear
Some college or associate degree	Southern	Yes	Yes	Unsure	Yes	No	Yes	Unsure	Ear
Some college or associate degree	Western	Yes	Unsure	Yes	Unsure	No	Unsure	Yes	Ear
Bachelor degree	Northern	Yes	Unsure	Unsure	Yes	Unsure	Unsure	Yes	Ear
Bachelor degree	Southern	No	Yes	Unsure	Yes	No	Yes	Unsure	Ear
Bachelor degree	Western	Yes	Yes	Unsure	Unsure	No	Yes	Unsure	Nose
Bachelor degree	Southern	Yes	Unsure	Yes	Yes	No	Unsure	Yes	Ear
Some college or associate degree	Western	Yes	Unsure	Yes	Unsure	No	Unsure	No	Lips
Bachelor degree	Central	Yes	Yes	Yes	Unsure	No	Unsure	Yes	Lips
Bachelor degree	Eastern	Yes	No	Yes	Yes	No	No	Unsure	Ear
Some college or associate degree	Southern	Yes	Yes	Yes	Yes	No	Yes	Yes	Ear
Bachelor degree	Northern	Yes	Yes	Yes	Unsure	No	Unsure	Yes	Ear
High school or lower	Central	Yes	Yes	Yes	Yes	Unsure	Yes	Yes	Ear
Bachelor degree	Southern	Yes	Unsure	No	Unsure	No	No	Yes	Ear
Bachelor degree	Western	Yes	Unsure	Yes	Unsure	No	Unsure	Unsure	Ear
High school or lower	Western	Yes	Yes	Yes	Yes	No	No	Unsure	Ear
Bachelor degree	Western	Yes	Yes	Yes	Unsure	Unsure	Unsure	Yes	Ear
High school or lower	Western	Yes	Yes	Yes	Yes	No	Unsure	Yes	Ear
Bachelor degree	Southern	No	Yes	Unsure	Unsure	Unsure	Unsure	Unsure	Navel
Bachelor degree	Western	No	Yes	Yes	Unsure	No	No	Yes	Ear
Bachelor degree	Southern	Yes	Unsure	Yes	Unsure	No	No	Unsure	Ear
Bachelor degree	Southern	No	Unsure	Yes	Unsure	No	No	Unsure	Ear
Bachelor degree	Southern	No	Yes	Yes	No	No	No	Yes	Ear
Bachelor degree	Southern	Yes	Unsure	Yes	Yes	No	Unsure	Unsure	Ear
Bachelor degree	Not reported	Yes	Unsure	Yes	Unsure	No	Unsure	Yes	Nose
Bachelor degree	Southern	Yes	Yes	Yes	Yes	Unsure	Unsure	No	Ear
High school or lower	Southern	No	Yes	Yes	Unsure	Unsure	Unsure	Unsure	Nose
Bachelor degree	Southern	No	Yes	Yes	Unsure	No	No	Yes	Ear
High school or lower	Southern	No	Yes	Yes	Unsure	No	No	Yes	Ear
Some college or associate degree	Eastern	Yes	Unsure	Yes	Unsure	No	No	Unsure	Ear
Bachelor degree	Southern	Yes	Yes	Yes	Unsure	No	Yes	Unsure	Ear
Bachelor degree	Western	Yes	Unsure	Unsure	Unsure	No	Unsure	Unsure	Navel
Some college or associate degree	Southern	No	Yes	No	Unsure	Unsure	No	Unsure	Ear
High school or lower	Southern	Yes	Yes	Yes	No	Yes	No	Yes	Ear
High school or lower	Southern	Yes	Unsure	Yes	Unsure	No	Yes	Yes	Ear
Some college or associate degree	Central	Yes	Yes	Yes	No	Unsure	Unsure	Unsure	Ear
Bachelor degree	Southern	Yes	Unsure	Yes	No	No	Unsure	No	Ear
High school or lower	Western	Yes	Yes	Unsure	Yes	No	Unsure	Yes	Ear
Bachelor degree	Western	No	Yes	Yes	Unsure	No	No	Yes	Ear
High school or lower	Southern	No	Yes	Yes	Yes	No	Yes	Yes	Ear
Bachelor degree	Western	Yes	Yes	Unsure	Unsure	No	Yes	Yes	Ear
Bachelor degree	Northern	Yes	Unsure	Unsure	Yes	No	No	Unsure	Ear
Bachelor degree	Eastern	No	Yes	Yes	Yes	No	Yes	Unsure	Ear
High school or lower	Not reported	No	Yes	Unsure	Yes	No	Unsure	Yes	Navel
Bachelor degree	Southern	No	Unsure	Yes	Unsure	Yes	No	Yes	Ear
Bachelor degree	Southern	Yes	Yes	Unsure	Yes	No	Unsure	Unsure	Ear
High school or lower	Southern	Yes	Yes	Yes	Yes	No	No	Unsure	Navel
Bachelor degree	Southern	Yes	Unsure	Yes	Yes	No	No	Unsure	Ear
Some college or associate degree	Southern	Yes	Yes	Yes	No	No	Unsure	Yes	Ear
Some college or associate degree	Western	Yes	Unsure	Yes	Unsure	No	No	Unsure	Ear
Bachelor degree	Western	Yes	Yes	Yes	Unsure	Unsure	Yes	No	Ear
High school or lower	Western	Yes	Unsure	Yes	Unsure	No	Yes	Yes	Ear
Bachelor degree	Western	Yes	Yes	Unsure	Yes	Yes	No	Unsure	Ear
Bachelor degree	Southern	No	Yes	Yes	No	No	Unsure	No	Ear
Some college or associate degree	Southern	Yes	Yes	Yes	No	No	Yes	Unsure	Ear
Bachelor degree	Eastern	Yes	Yes	Yes	Unsure	Unsure	Yes	Unsure	Ear
Bachelor degree	Northern	Yes	Yes	Yes	No	Unsure	Unsure	Unsure	Ear
High school or lower	Southern	Yes	Yes	No	Unsure	Yes	Unsure	Yes	Ear
Some college or associate degree	Western	Yes	Unsure	No	Yes	No	Unsure	Yes	Ear
Bachelor degree	Eastern	Yes	Yes	Yes	Unsure	Yes	Unsure	Unsure	Ear
Bachelor degree	Southern	Yes	Yes	Yes	No	Unsure	Yes	Unsure	Ear
High school or lower	Southern	Yes	Yes	Yes	Unsure	Unsure	Unsure	Yes	Ear
Some college or associate degree	Southern	Yes	Yes	Yes	Unsure	No	Yes	Unsure	Nose
High school or lower	Southern	Yes	Yes	No	No	No	No	No	Nose
Bachelor degree	Western	No	Yes	Yes	Yes	Yes	Yes	Yes	Ear
Some college or associate degree	Southern	Yes	Yes	Unsure	Yes	No	Unsure	Unsure	Ear
Bachelor degree	Southern	Yes	Unsure	Yes	Yes	No	Unsure	Unsure	Ear
High school or lower	Western	No	Yes	Unsure	Yes	No	Unsure	Unsure	Nose
Bachelor degree	Western	Yes	Yes	Yes	No	No	No	Unsure	Ear
Bachelor degree	Northern	Yes	Yes	Unsure	Yes	No	No	No	Ear
Bachelor degree	Southern	Yes	Yes	Yes	Yes	No	No	Unsure	Ear
Some college or associate degree	Southern	Yes	Unsure	Yes	Yes	Unsure	No	Unsure	Ear
Bachelor degree	Southern	Yes	Yes	Yes	No	No	Unsure	Yes	Ear
Bachelor degree	Southern	No	Yes	Yes	Yes	No	Unsure	Unsure	Ear
Some college or associate degree	Western	Yes	Unsure	Yes	Yes	No	Unsure	Unsure	Ear
Bachelor degree	Southern	Yes	Yes	No	Yes	No	No	Yes	Ear
Some college or associate degree	Western	Yes	Unsure	Yes	No	No	Yes	Yes	Ear
Bachelor degree	Western	No	Yes	Yes	Yes	No	Unsure	Unsure	Ear
High school or lower	Western	No	No	Unsure	Yes	No	Yes	Unsure	Ear
Bachelor degree	Southern	Yes	Yes	Unsure	Yes	Unsure	Unsure	Unsure	Ear
Bachelor degree	Southern	Yes	Yes	Yes	Unsure	No	No	Yes	Ear
High school or lower	Southern	Yes	Yes	Yes	Yes	No	Unsure	Unsure	Ear
High school or lower	Southern	Yes	Yes	Yes	Unsure	No	Unsure	Unsure	Ear
Bachelor degree	Western	Yes	Yes	Yes	Unsure	No	No	No	Ear
Some college or associate degree	Central	Yes	Unsure	Unsure	Unsure	No	No	No	Ear
Bachelor degree	Central	Yes	Unsure	No	Yes	Unsure	No	Unsure	Ear
Bachelor degree	Northern	Yes	Yes	Yes	No	No	No	Unsure	Ear
Bachelor degree	Western	No	Unsure	Unsure	Unsure	No	Unsure	Yes	Ear
Bachelor degree	Western	Yes	Yes	Yes	Yes	No	Unsure	Yes	Ear
Bachelor degree	Southern	No	Yes	Yes	Yes	No	No	Unsure	Ear
Bachelor degree	Central	Yes	Yes	Unsure	Unsure	Yes	Unsure	Unsure	Ear
High school or lower	Southern	Yes	Yes	Yes	Yes	No	Unsure	Unsure	Ear
Bachelor degree	Not reported	Yes	Unsure	Unsure	Yes	No	No	No	Ear
Bachelor degree	Southern	No	Yes	Yes	No	No	No	Yes	Ear
High school or lower	Northern	Yes	Yes	Unsure	Unsure	No	No	Yes	Ear
Bachelor degree	Southern	No	Yes	Yes	No	No	Unsure	Unsure	Ear
High school or lower	Western	Yes	Yes	Unsure	Unsure	No	No	Unsure	Ear
Bachelor degree	Southern	No	Unsure	Yes	Unsure	Unsure	Unsure	Unsure	Lips
Bachelor degree	Western	No	Yes	Yes	Yes	No	Unsure	Yes	Navel
Bachelor degree	Western	Yes	Yes	Unsure	Yes	No	Unsure	Yes	Ear
Bachelor degree	Western	No	Yes	Yes	No	No	No	Yes	Ear
High school or lower	Northern	Yes	Unsure	Unsure	No	Yes	Unsure	Yes	Ear
High school or lower	Southern	Yes	Yes	Yes	Unsure	No	Unsure	Unsure	Ear
Some college or associate degree	Western	No	Yes	Unsure	Unsure	Unsure	Yes	Yes	Ear
Some college or associate degree	Southern	Yes	Unsure	Yes	Unsure	Unsure	Unsure	Yes	Ear
Some college or associate degree	Western	Yes	Yes	Unsure	Yes	Yes	Unsure	Yes	Nose
High school or lower	Southern	Yes	Yes	Yes	Yes	No	Unsure	Unsure	Ear
High school or lower	Western	No	Yes	Unsure	Unsure	No	Unsure	Yes	Ear
Bachelor degree	Central	Yes	Yes	Yes	Yes	No	Yes	Yes	Ear
Bachelor degree	Central	No	Unsure	Unsure	Unsure	No	No	Yes	Ear
High school or lower	Southern	Yes	Yes	Yes	Yes	No	Yes	Yes	Navel
High school or lower	Southern	Yes	Yes	Yes	Unsure	No	Unsure	Yes	Ear
Bachelor degree	Southern	Yes	Yes	Unsure	No	Yes	Unsure	Yes	Ear
Bachelor degree	Western	Yes	Yes	Yes	Yes	No	No	Yes	Ear
Bachelor degree	Northern	Yes	Yes	Unsure	Unsure	No	Unsure	Yes	Ear
Bachelor degree	Western	Yes	Unsure	Yes	Yes	No	Unsure	Unsure	Ear
Bachelor degree	Northern	No	Yes	Yes	Unsure	No	No	Unsure	Ear
High school or lower	Southern	Yes	Yes	Yes	No	No	No	No	Ear
Bachelor degree	Southern	Yes	Yes	Yes	No	No	Yes	Yes	Ear
Bachelor degree	Southern	Yes	Yes	Unsure	Unsure	No	Unsure	Yes	Ear
Bachelor degree	Central	Yes	Yes	Yes	Yes	No	Unsure	Yes	Ear
Bachelor degree	Central	Yes	Yes	Unsure	Unsure	Yes	No	Unsure	Lips
Bachelor degree	Northern	No	Unsure	Yes	Yes	No	Unsure	Unsure	Ear
Elementary	Southern	Yes	Yes	Yes	Yes	Yes	Unsure	Unsure	Ear
High school or lower	Southern	No	Yes	Yes	Yes	No	Unsure	No	Nose
Bachelor degree	Southern	Yes	Yes	Unsure	Unsure	No	Unsure	Yes	Nose
Bachelor degree	Southern	Yes	Yes	Yes	Yes	No	Unsure	Unsure	Ear
Bachelor degree	Southern	Yes	Yes	Yes	Unsure	No	Unsure	Yes	Ear
Bachelor degree	Southern	Yes	Yes	No	Unsure	No	No	Yes	Ear
Bachelor degree	Central	Yes	Yes	Yes	No	No	Yes	Unsure	Ear
Bachelor degree	Central	No	Yes	Yes	Unsure	No	Unsure	Yes	Ear
Bachelor degree	Southern	Yes	Yes	Yes	No	No	Unsure	Unsure	Ear
High school or lower	Southern	No	Yes	Yes	Yes	Unsure	Unsure	Unsure	Ear
Bachelor degree	Southern	Yes	Yes	Yes	Unsure	No	Yes	Yes	Ear
Bachelor degree	Western	Yes	Yes	No	Unsure	No	No	Yes	Nose
Bachelor degree	Southern	No	Yes	Yes	Yes	No	No	Unsure	Ear
Bachelor degree	Central	Yes	Yes	No	Unsure	No	Unsure	No	Ear
High school or lower	Southern	Yes	Yes	Yes	Unsure	No	Unsure	Unsure	Ear
High school or lower	Western	Yes	Yes	Yes	No	No	Yes	Unsure	Uvula
High school or lower	Eastern	Yes	Yes	Yes	Yes	No	No	Yes	Ear
High school or lower	Northern	No	Yes	Yes	No	Unsure	Unsure	Yes	Ear
Bachelor degree	Southern	No	Yes	No	Unsure	No	No	Unsure	Nose
Bachelor degree	Southern	Yes	Yes	Yes	Unsure	No	No	Yes	Ear
Bachelor degree	Western	Yes	Yes	Yes	Yes	No	Yes	Unsure	Ear
Some college or associate degree	Southern	No	No	Unsure	Yes	No	Unsure	Unsure	Lips
Bachelor degree	Western	Yes	Yes	Yes	Yes	Unsure	Unsure	Yes	Nose
Bachelor degree	Not reported	No	Yes	Yes	No	No	No	Yes	Ear
High school or lower	Western	Yes	Yes	Yes	Unsure	No	Unsure	Yes	Ear
Bachelor degree	Not reported	Yes	Yes	No	Unsure	No	Unsure	Yes	Ear
Bachelor degree	Northern	Yes	Unsure	Yes	No	No	Yes	Yes	Ear
Bachelor degree	Southern	Yes	Unsure	Unsure	Unsure	Unsure	Yes	Unsure	Ear
High school or lower	Southern	Yes	Yes	Unsure	Unsure	No	Unsure	Yes	Ear
Bachelor degree	Central	No	Yes	Unsure	Unsure	No	Unsure	Yes	Ear
Some college or associate degree	Southern	No	Yes	No	Yes	No	Unsure	Unsure	Ear
High school or lower	Central	Yes	Unsure	Unsure	Unsure	No	Unsure	Yes	Ear
Bachelor degree	Southern	Yes	No	Yes	Yes	Unsure	No	Unsure	Ear
Bachelor degree	Western	Yes	Yes	Unsure	Unsure	Unsure	Unsure	No	Ear
Bachelor degree	Western	Yes	Yes	Unsure	Unsure	No	No	Yes	Ear
Bachelor degree	Western	Yes	Yes	Unsure	Unsure	No	No	Unsure	Ear
Some college or associate degree	Southern	No	Unsure	Yes	No	No	No	Yes	Ear
Some college or associate degree	Northern	Yes	Yes	Yes	No	No	Unsure	Unsure	Ear
Bachelor degree	Southern	Yes	Unsure	Unsure	Unsure	No	Yes	Yes	Ear
Some college or associate degree	Western	Yes	Unsure	No	Yes	No	Unsure	Unsure	Ear
High school or lower	Eastern	Yes	Yes	Unsure	Yes	No	Unsure	Unsure	Ear
Bachelor degree	Central	No	Yes	No	No	No	No	Unsure	Ear
Bachelor degree	Central	Yes	Unsure	Unsure	Yes	No	Unsure	Yes	Ear
Bachelor degree	Southern	Yes	Yes	Yes	Yes	No	No	Yes	Ear
Bachelor degree	Southern	Yes	Yes	Unsure	Unsure	No	Unsure	Yes	Nose
Bachelor degree	Southern	No	Yes	Yes	Yes	No	Yes	Unsure	Ear
Bachelor degree	Western	No	Yes	Unsure	Unsure	No	No	Unsure	Ear
Some college or associate degree	Western	Yes	Unsure	Yes	Unsure	No	No	Unsure	Ear
Bachelor degree	Southern	Yes	Yes	Yes	Unsure	No	Unsure	Yes	Ear
Bachelor degree	Southern	Yes	Yes	Yes	Unsure	No	Yes	Unsure	Ear
Bachelor degree	Central	Yes	Yes	Yes	Unsure	Unsure	Yes	Yes	Ear
Bachelor degree	Southern	Yes	Yes	Yes	Unsure	No	Yes	Yes	Ear
Bachelor degree	Central	Yes	No	Yes	Yes	No	Unsure	Unsure	Ear
Bachelor degree	Southern	Yes	Yes	Yes	Yes	No	Yes	Unsure	Ear
Bachelor degree	Southern	No	No	Yes	Yes	No	No	Yes	Ear
Bachelor degree	Southern	Yes	Yes	Yes	Yes	No	No	Unsure	Ear
Bachelor degree	Western	Yes	Yes	Yes	Yes	No	Yes	Unsure	Ear
Bachelor degree	Southern	No	Yes	Yes	No	No	Yes	Unsure	Ear
Bachelor degree	Southern	No	Yes	Yes	Unsure	No	No	Yes	Ear
Bachelor degree	Western	Yes	Yes	Unsure	Unsure	No	No	Yes	Ear
Bachelor degree	Western	Yes	Yes	Unsure	Yes	No	No	Unsure	Nose
Some college or associate degree	Western	Yes	Yes	Yes	Unsure	No	No	Unsure	Ear
Bachelor degree	Central	No	Unsure	Unsure	Yes	No	No	Unsure	Ear
High school or lower	Southern	Yes	Yes	Yes	No	No	Yes	Yes	Ear
High school or lower	Central	Yes	Unsure	Unsure	Unsure	Unsure	Unsure	Unsure	Ear
Bachelor degree	Eastern	No	Yes	Yes	Yes	No	Yes	Unsure	Ear
Bachelor degree	Southern	Yes	Yes	Yes	No	Yes	Yes	Yes	Ear
High school or lower	Southern	Yes	Yes	Yes	Unsure	No	Unsure	Yes	Nose
Elementary	Southern	Yes	Yes	Yes	Unsure	Unsure	Yes	Yes	Ear
Bachelor degree	Western	No	Unsure	Yes	Unsure	No	Unsure	Yes	Ear
Bachelor degree	Southern	No	Yes	Yes	Yes	No	Unsure	Unsure	Ear
Bachelor degree	Northern	Yes	Yes	Yes	Unsure	No	Unsure	Unsure	Ear
Bachelor degree	Northern	No	Yes	Unsure	Unsure	No	Unsure	Unsure	Ear
Bachelor degree	Southern	Yes	Yes	Yes	No	No	Yes	Unsure	Ear
High school or lower	Southern	No	Yes	Yes	Yes	No	Yes	Yes	Ear
Bachelor degree	Western	Yes	Yes	Yes	Unsure	No	Unsure	Yes	Ear
Some college or associate degree	Western	No	Unsure	Yes	Yes	Unsure	Unsure	Yes	Ear
Bachelor degree	Eastern	Yes	No	Yes	Yes	No	No	Unsure	Ear
Bachelor degree	Southern	Yes	Yes	Unsure	Unsure	Unsure	Yes	Yes	Ear
High school or lower	Southern	No	Yes	No	Yes	No	Unsure	Yes	Ear
Bachelor degree	Western	Yes	Yes	Unsure	Unsure	No	No	Unsure	Nose
Bachelor degree	Eastern	No	Yes	Yes	Unsure	No	Unsure	Yes	Ear
Bachelor degree	Western	Yes	Yes	Yes	No	No	Unsure	Unsure	Lips
Some college or associate degree	Western	Yes	Yes	Unsure	Yes	No	No	No	Ear
Some college or associate degree	Central	Yes	No	Yes	Yes	No	Yes	Yes	Ear
Bachelor degree	Eastern	Yes	Unsure	Yes	Unsure	No	No	Yes	Ear
High school or lower	Southern	Yes	Yes	Yes	Unsure	No	Yes	Unsure	Lips
Bachelor degree	Southern	No	Yes	Unsure	Yes	Unsure	Unsure	Unsure	Ear
Some college or associate degree	Eastern	No	Yes	Unsure	Yes	No	Unsure	Yes	Ear
Bachelor degree	Southern	Yes	Yes	Unsure	Yes	Yes	Unsure	Yes	Ear
Bachelor degree	Southern	Yes	Yes	No	Unsure	Yes	Unsure	Yes	Lips
Bachelor degree	Western	Yes	Yes	Unsure	Yes	No	Unsure	Unsure	Nose
Bachelor degree	Central	Yes	Unsure	No	Unsure	No	Unsure	No	Tongue
High school or lower	Western	Yes	Yes	Yes	Unsure	No	Unsure	Unsure	Nose
Bachelor degree	Western	Yes	Yes	Unsure	Yes	Unsure	Unsure	Unsure	Ear
Bachelor degree	Southern	Yes	Yes	Yes	Yes	No	Yes	Unsure	Ear
High school or lower	Northern	Yes	Yes	Unsure	Unsure	No	No	Unsure	Ear
Some college or associate degree	Southern	Yes	Yes	Yes	Unsure	No	Unsure	Yes	Ear
Some college or associate degree	Southern	No	Yes	Yes	Yes	No	No	Unsure	Ear
Some college or associate degree	Western	Yes	Yes	No	Unsure	Unsure	Unsure	Yes	Navel
Bachelor degree	Southern	Yes	Yes	Yes	Yes	No	Unsure	Unsure	Ear
High school or lower	Southern	Yes	Yes	No	Yes	No	No	Unsure	Ear
Some college or associate degree	Southern	Yes	Yes	Yes	No	Unsure	No	No	Nose
High school or lower	Western	Yes	Yes	Yes	Yes	No	No	Unsure	Ear
Bachelor degree	Western	Yes	Unsure	Yes	Yes	No	Unsure	No	Ear
Bachelor degree	Eastern	Yes	Yes	Yes	Yes	No	Unsure	Yes	Ear
High school or lower	Southern	Yes	Unsure	Yes	Yes	No	Yes	Yes	Ear
Bachelor degree	Northern	Yes	Yes	Yes	Yes	No	Unsure	Unsure	Ear
Bachelor degree	Southern	Yes	Yes	Yes	No	Yes	No	Unsure	Ear
High school or lower	Eastern	Yes	Yes	No	Unsure	No	Yes	Yes	Ear
Bachelor degree	Central	Yes	Yes	No	Yes	No	Unsure	Yes	Tongue
Bachelor degree	Central	Yes	Yes	Yes	No	No	Unsure	Unsure	Ear
Some college or associate degree	Eastern	Yes	Unsure	Yes	No	No	No	Yes	Ear
Bachelor degree	Southern	Yes	Yes	Yes	Yes	Unsure	Unsure	Yes	Nose
Bachelor degree	Southern	Yes	Yes	Unsure	Yes	Unsure	Yes	Yes	Ear
High school or lower	Southern	Yes	Yes	Yes	No	No	Unsure	Yes	Ear
High school or lower	Eastern	Yes	Unsure	Unsure	Yes	No	Unsure	Yes	Ear
Bachelor degree	Southern	Yes	Yes	Yes	Yes	No	Unsure	Yes	Ear
Bachelor degree	Southern	Yes	Yes	Unsure	Unsure	No	Yes	Unsure	Ear
Bachelor degree	Eastern	Yes	Yes	Yes	Yes	No	No	Yes	Ear
Bachelor degree	Western	Yes	Yes	Unsure	Unsure	No	Unsure	Yes	Ear
Bachelor degree	Southern	Yes	Yes	Yes	No	Yes	Yes	Yes	Ear
Bachelor degree	Central	Yes	Yes	Yes	Unsure	No	No	Yes	Ear
Bachelor degree	Northern	Yes	Yes	Yes	Unsure	Unsure	Unsure	No	Ear
Bachelor degree	Western	Yes	Unsure	Yes	Unsure	No	Unsure	Unsure	Ear
Bachelor degree	Western	No	Unsure	Yes	Yes	No	Unsure	Unsure	Nose
Bachelor degree	Central	Yes	Yes	Yes	Yes	Unsure	Unsure	Unsure	Ear
Some college or associate degree	Western	Yes	Unsure	Yes	Unsure	No	Unsure	Unsure	Ear
Bachelor degree	Western	Yes	Yes	Unsure	Yes	Unsure	Unsure	Yes	Ear
High school or lower	Northern	Yes	Yes	Yes	No	No	No	Unsure	Ear
Some college or associate degree	Southern	Yes	Yes	Yes	No	No	Unsure	Yes	Ear
High school or lower	Western	Yes	Yes	Unsure	Yes	Unsure	No	Yes	Ear
High school or lower	Southern	No	Yes	Unsure	No	No	No	Unsure	Ear
High school or lower	Southern	Yes	Yes	Yes	Unsure	Unsure	Yes	Unsure	Ear
Bachelor degree	Southern	Yes	Yes	No	Yes	Yes	Unsure	Yes	Ear
Bachelor degree	Western	No	Yes	Yes	Unsure	No	Yes	Yes	Ear
Bachelor degree	Western	Yes	Yes	Unsure	Yes	No	No	Yes	Ear
Bachelor degree	Western	Yes	Yes	Yes	Unsure	No	Unsure	Yes	Ear
Bachelor degree	Western	Yes	Yes	Yes	No	No	No	Yes	Ear
Bachelor degree	Not reported	No	Unsure	Yes	Unsure	Unsure	Yes	Yes	Ear
Bachelor degree	Southern	Yes	Unsure	Yes	Unsure	No	Yes	Yes	Cheek
High school or lower	Western	Yes	Yes	Yes	Unsure	No	No	Yes	Ear
Bachelor degree	Western	Yes	Yes	Yes	Unsure	No	Yes	Yes	Ear
Bachelor degree	Eastern	Yes	No	No	Yes	No	No	No	Ear
High school or lower	Western	Yes	Yes	No	Yes	Unsure	Unsure	Yes	Ear
Bachelor degree	Southern	Yes	No	Unsure	Unsure	No	Yes	Unsure	Ear
Elementary	Southern	Yes	Yes	Yes	Unsure	Yes	Yes	Yes	Ear
Some college or associate degree	Southern	Yes	Yes	Unsure	Unsure	No	Yes	Unsure	Ear
Bachelor degree	Southern	Yes	Yes	Unsure	Yes	No	Unsure	Unsure	Ear
Bachelor degree	Western	Yes	Yes	Yes	Yes	No	No	Unsure	Nose
Bachelor degree	Southern	No	Unsure	Yes	Unsure	No	No	Unsure	Nose
Bachelor degree	Western	No	Yes	Yes	Yes	Yes	Unsure	Unsure	Lips
Bachelor degree	Central	No	Yes	Unsure	Unsure	No	Yes	Yes	Nose
Bachelor degree	Southern	No	Yes	Unsure	No	No	No	No	Ear
Bachelor degree	Western	Yes	Yes	Yes	No	No	Unsure	Unsure	Ear
Bachelor degree	Southern	Yes	Yes	Unsure	Unsure	No	Unsure	Unsure	Ear
Elementary	Northern	Yes	Yes	Yes	Unsure	No	Unsure	Yes	Ear
Elementary	Western	Yes	Unsure	Yes	No	No	Unsure	Unsure	Navel
Bachelor degree	Eastern	Yes	Yes	Yes	Yes	No	Unsure	Unsure	Ear
Some college or associate degree	Not reported	No	Yes	Unsure	Unsure	No	Yes	Unsure	Uvula
Some college or associate degree	Western	Yes	No	Yes	Unsure	Unsure	No	Yes	Ear
Bachelor degree	Southern	Yes	Yes	Yes	Unsure	No	Yes	Unsure	Ear
Bachelor degree	Southern	Yes	Unsure	Yes	No	No	No	Unsure	Ear
High school or lower	Southern	Yes	Yes	Yes	Unsure	No	No	Unsure	Ear
High school or lower	Southern	Yes	Yes	Unsure	Unsure	No	Unsure	Yes	Ear
Bachelor degree	Western	Yes	Yes	Unsure	Unsure	Unsure	Yes	Unsure	Ear
Bachelor degree	Western	Yes	Yes	Yes	No	No	No	Yes	Navel
High school or lower	Northern	Yes	Unsure	Yes	Unsure	No	Unsure	Unsure	Ear
Bachelor degree	Central	No	Yes	Yes	No	No	Unsure	Unsure	Ear
High school or lower	Central	Yes	Unsure	Yes	Yes	No	No	No	Ear
High school or lower	Southern	No	Yes	Yes	Yes	No	Yes	No	Nose
Bachelor degree	Southern	Yes	Yes	Yes	No	No	Yes	Unsure	Ear
Some college or associate degree	Western	Yes	Yes	Yes	Unsure	No	No	Unsure	Ear
Bachelor degree	Western	Yes	Yes	Unsure	No	No	Unsure	Unsure	Ear
Bachelor degree	Southern	Yes	Yes	Yes	Unsure	Unsure	Yes	Yes	Ear
Some college or associate degree	Southern	Yes	Yes	Unsure	Unsure	No	Unsure	Yes	Ear
Bachelor degree	Eastern	Yes	Yes	Yes	Unsure	Unsure	Unsure	Unsure	Ear
Bachelor degree	Southern	Yes	Yes	Yes	Unsure	No	No	Yes	Nose
High school or lower	Central	Yes	Yes	Yes	Yes	Unsure	Unsure	Yes	Lips
High school or lower	Southern	No	Unsure	Unsure	Unsure	No	No	Yes	Ear
Bachelor degree	Western	Yes	Yes	Yes	Unsure	No	Yes	Unsure	Tongue
Bachelor degree	Western	Yes	Unsure	Unsure	Unsure	No	Unsure	Yes	Ear
Bachelor degree	Northern	No	Yes	Yes	Yes	No	No	Unsure	Ear
Bachelor degree	Western	Yes	Yes	No	Yes	No	Yes	Yes	Ear
Bachelor degree	Southern	No	Yes	Yes	Unsure	No	No	Unsure	Ear
Bachelor degree	Southern	Yes	No	Yes	Yes	No	Unsure	Unsure	Ear
Some college or associate degree	Western	Yes	Unsure	Yes	Unsure	No	Unsure	Unsure	Ear
Bachelor degree	Southern	Yes	Yes	Yes	Yes	No	No	Unsure	Ear
Bachelor degree	Southern	No	Yes	Unsure	Yes	Unsure	Yes	Yes	Ear
Bachelor degree	Central	No	Yes	No	No	No	Unsure	Unsure	Ear
Bachelor degree	Central	No	Yes	Yes	Yes	No	No	Yes	Ear
Bachelor degree	Eastern	Yes	Yes	Unsure	Unsure	No	Unsure	Unsure	Ear
Bachelor degree	Southern	Yes	Yes	Unsure	Unsure	No	Unsure	Unsure	Ear
Bachelor degree	Central	Yes	Yes	Yes	Unsure	No	Yes	Yes	Navel
High school or lower	Western	Yes	Yes	Yes	Yes	Unsure	Unsure	Yes	Ear
High school or lower	Not reported	Yes	Unsure	No	Unsure	No	Unsure	Unsure	Ear
Bachelor degree	Northern	Yes	Yes	Unsure	No	No	Unsure	Unsure	Ear
High school or lower	Central	Yes	Unsure	No	Yes	No	Unsure	Yes	Ear
Some college or associate degree	Not reported	Yes	Yes	Yes	No	No	Unsure	No	Nose
Bachelor degree	Western	Yes	No	Yes	No	Unsure	No	Yes	Ear
High school or lower	Southern	Yes	Unsure	Yes	Unsure	Unsure	Unsure	Yes	Ear
Bachelor degree	Southern	No	Yes	Yes	Unsure	No	Unsure	Unsure	Nose
Some college or associate degree	Central	Yes	Unsure	Unsure	Unsure	No	Yes	Unsure	Ear
High school or lower	Western	No	Unsure	Yes	No	No	No	Unsure	Ear
High school or lower	Southern	Yes	Yes	Yes	Yes	No	Unsure	Unsure	Ear
Bachelor degree	Southern	Yes	No	Unsure	Yes	No	Yes	Yes	Ear
Bachelor degree	Western	Yes	Unsure	Yes	Unsure	No	Unsure	Yes	Ear
High school or lower	Southern	Yes	Yes	Yes	Unsure	No	Yes	Yes	Ear
Some college or associate degree	Southern	No	Yes	Yes	Unsure	No	Yes	Yes	Ear
Bachelor degree	Western	Yes	Yes	Yes	Unsure	No	Unsure	Unsure	Ear
Bachelor degree	Western	Yes	Yes	Unsure	No	No	Unsure	Yes	Ear
High school or lower	Southern	Yes	Yes	Unsure	No	No	No	Unsure	Ear
Bachelor degree	Southern	Yes	Unsure	Yes	Yes	Unsure	Unsure	Yes	Ear
Bachelor degree	Southern	Yes	Yes	Unsure	Unsure	No	No	Unsure	Cheek
Some college or associate degree	Southern	Yes	Yes	Yes	Unsure	No	Unsure	Yes	Ear
Bachelor degree	Western	Yes	Yes	Yes	Yes	Unsure	Unsure	Yes	Ear
High school or lower	Western	No	Yes	Yes	Yes	Unsure	Unsure	Unsure	Ear
High school or lower	Eastern	Yes	Unsure	Yes	Unsure	No	No	No	Ear
Bachelor degree	Western	Yes	Yes	Yes	Yes	No	Yes	Yes	Ear
Bachelor degree	Central	Yes	Yes	Yes	No	Unsure	No	Unsure	Ear
Bachelor degree	Southern	Yes	Yes	Yes	Yes	No	No	Yes	Ear
High school or lower	Western	Yes	Unsure	Unsure	Unsure	No	No	Yes	Ear
High school or lower	Southern	Yes	Unsure	Unsure	Yes	Unsure	Yes	Unsure	Ear
Some college or associate degree	Western	Yes	Unsure	Unsure	Yes	No	Yes	Unsure	Nose
High school or lower	Western	No	Yes	Unsure	Yes	No	Unsure	Yes	Ear
Bachelor degree	Central	Yes	Unsure	Unsure	Yes	No	Yes	Unsure	Ear
Bachelor degree	Eastern	No	Unsure	Unsure	Unsure	No	No	Unsure	Ear
Bachelor degree	Southern	No	Yes	Yes	Unsure	No	Yes	Yes	Nose
Bachelor degree	Southern	Yes	No	Yes	Unsure	No	No	Yes	Ear
Bachelor degree	Western	Yes	Yes	Unsure	Yes	No	No	No	Ear
High school or lower	Southern	Yes	Yes	Yes	Yes	No	No	Unsure	Navel
Bachelor degree	Central	Yes	Yes	Yes	Unsure	No	Unsure	Yes	Ear
Bachelor degree	Southern	Yes	Yes	Unsure	Yes	No	Yes	Yes	Ear
Bachelor degree	Eastern	Yes	Yes	Yes	Yes	Unsure	Unsure	Yes	Ear
Bachelor degree	Southern	Yes	Yes	Yes	Yes	No	Yes	Unsure	Eyebrow
Some college or associate degree	Western	Yes	No	Yes	Yes	Yes	Unsure	Yes	Ear
High school or lower	Southern	Yes	Unsure	Yes	Unsure	No	No	Yes	Lips
High school or lower	Southern	Yes	Unsure	Unsure	No	No	Unsure	Yes	Ear
Bachelor degree	Southern	Yes	Yes	Yes	No	No	Unsure	Yes	Cheek
Bachelor degree	Southern	No	Yes	No	Unsure	No	Yes	Unsure	Ear
Bachelor degree	Western	Yes	Yes	Yes	Unsure	Unsure	Unsure	Yes	Ear
Bachelor degree	Southern	Yes	Yes	Yes	Yes	Unsure	Unsure	Unsure	Ear
Bachelor degree	Western	Yes	Unsure	Yes	Yes	No	No	Unsure	Ear
Bachelor degree	Southern	No	Yes	Unsure	Unsure	No	Unsure	Yes	Ear
High school or lower	Western	Yes	Yes	Yes	No	No	Yes	Yes	Ear
Bachelor degree	Southern	Yes	Yes	Yes	No	Unsure	No	Yes	Ear
Bachelor degree	Southern	Yes	Yes	Yes	No	No	Yes	Yes	Eyebrow
Bachelor degree	Western	No	Unsure	Yes	Unsure	No	Unsure	Unsure	Ear
High school or lower	Southern	Yes	Yes	Yes	Unsure	No	No	Yes	Ear
Bachelor degree	Southern	Yes	Yes	Yes	No	No	Yes	No	Ear
Bachelor degree	Southern	Yes	Unsure	Yes	Unsure	Unsure	Unsure	Yes	Navel
Bachelor degree	Southern	Yes	Yes	Yes	No	No	Unsure	Unsure	Ear
Bachelor degree	Western	Yes	Yes	Yes	Yes	No	No	Yes	Ear
High school or lower	Western	Yes	Yes	Yes	Unsure	No	No	Unsure	Eyebrow
Bachelor degree	Central	No	Yes	Unsure	Unsure	No	Yes	Yes	Nose
Bachelor degree	Eastern	No	No	Yes	Unsure	No	Unsure	Yes	Ear
High school or lower	Southern	Yes	Yes	Yes	Yes	No	Yes	Unsure	Ear
Bachelor degree	Western	Yes	Yes	Unsure	Unsure	Yes	No	Yes	Ear
Bachelor degree	Central	No	Yes	Yes	Unsure	No	No	Yes	Ear
Bachelor degree	Eastern	Yes	Unsure	Yes	Yes	No	No	Yes	Navel
High school or lower	Western	Yes	Yes	Yes	Unsure	No	Unsure	Yes	Ear
Bachelor degree	Western	No	Yes	Yes	Yes	No	Yes	Unsure	Ear
Bachelor degree	Southern	Yes	Unsure	Unsure	Unsure	Yes	Unsure	Unsure	Ear
Bachelor degree	Western	No	Yes	Unsure	Unsure	No	No	No	Ear
Some college or associate degree	Western	No	Unsure	Yes	No	No	Yes	Unsure	Nose
Bachelor degree	Eastern	No	Yes	Unsure	Unsure	No	Yes	Unsure	Ear
Bachelor degree	Not reported	Yes	Unsure	Unsure	Unsure	No	No	Yes	Ear
Bachelor degree	Central	No	Yes	Yes	No	No	Yes	Unsure	Ear
High school or lower	Southern	No	Yes	Yes	Unsure	Unsure	No	No	Ear
Bachelor degree	Southern	Yes	Yes	Yes	Unsure	No	No	No	Ear
Bachelor degree	Northern	Yes	Yes	Yes	No	No	No	Yes	Ear
High school or lower	Western	Yes	Yes	Unsure	Yes	No	Unsure	Yes	Ear
Bachelor degree	Western	Yes	Yes	No	Unsure	No	Unsure	Unsure	Eyebrow
Bachelor degree	Western	No	No	Yes	No	No	No	Yes	Ear
Some college or associate degree	Southern	Yes	Unsure	Yes	Unsure	Unsure	No	No	Nose
High school or lower	Southern	Yes	Yes	Unsure	Yes	No	Unsure	Yes	Ear
High school or lower	Southern	Yes	Unsure	Yes	Unsure	No	Yes	Yes	Ear
High school or lower	Southern	Yes	Yes	No	Unsure	No	Yes	Unsure	Ear
Bachelor degree	Southern	Yes	Yes	Yes	Unsure	Unsure	No	Yes	Ear
Bachelor degree	Southern	No	Yes	Unsure	Unsure	No	No	Yes	Ear
Bachelor degree	Western	Yes	Yes	Unsure	Yes	Unsure	No	Unsure	Ear
Bachelor degree	Southern	No	Yes	Unsure	Yes	No	No	Yes	Ear
Bachelor degree	Southern	Yes	Yes	Yes	No	Unsure	Unsure	Unsure	Navel
Bachelor degree	Southern	Yes	Yes	Yes	Unsure	No	Unsure	Unsure	Ear
Some college or associate degree	Western	Yes	Yes	Yes	Yes	No	Unsure	Unsure	Ear
Bachelor degree	Southern	Yes	Unsure	Yes	No	No	Unsure	Unsure	Ear
Bachelor degree	Southern	Yes	Yes	Yes	Yes	No	No	Unsure	Ear
Bachelor degree	Western	Yes	Yes	Unsure	Yes	No	Unsure	Yes	Ear
High school or lower	Southern	Yes	Yes	Yes	No	No	Unsure	No	Ear
Bachelor degree	Central	Yes	Unsure	Yes	Yes	No	Unsure	Unsure	Ear
High school or lower	Central	Yes	Unsure	Yes	Unsure	No	No	Yes	Ear
Some college or associate degree	Western	Yes	Yes	Unsure	Yes	Yes	Unsure	Yes	Ear
High school or lower	Southern	Yes	Yes	Yes	Unsure	No	No	Yes	Ear
Bachelor degree	Southern	Yes	Yes	Unsure	Unsure	Unsure	No	Yes	Ear
Bachelor degree	Western	Yes	Yes	Yes	Yes	No	Yes	Yes	Nose
Bachelor degree	Southern	Yes	Yes	No	Yes	No	Yes	Yes	Ear
High school or lower	Western	No	Yes	Yes	No	No	No	Yes	Ear
Bachelor degree	Southern	Yes	Yes	Yes	Unsure	No	No	Yes	Ear
Bachelor degree	Eastern	Yes	Unsure	Yes	No	Yes	Unsure	No	Lips
Bachelor degree	Southern	Yes	Unsure	Yes	Unsure	No	No	Unsure	Ear
Bachelor degree	Southern	Yes	Yes	Yes	Unsure	Unsure	Unsure	Yes	Ear
Bachelor degree	Western	Yes	Yes	Yes	Unsure	Unsure	No	Unsure	Nose
Bachelor degree	Southern	Yes	Yes	Yes	Unsure	No	No	Unsure	Ear
Bachelor degree	Northern	Yes	Yes	Yes	No	Unsure	Yes	Yes	Ear
High school or lower	Southern	Yes	Yes	Yes	No	No	Yes	Yes	Ear
High school or lower	Western	Yes	Yes	Unsure	No	Yes	No	No	Ear
High school or lower	Western	No	Yes	Yes	Unsure	No	Unsure	Yes	Ear
Bachelor degree	Southern	No	Unsure	Yes	Yes	No	No	Yes	Ear
Bachelor degree	Western	Yes	Unsure	Yes	No	Unsure	No	Yes	Ear
High school or lower	Eastern	Yes	Yes	Yes	Yes	No	Yes	Yes	Ear
Bachelor degree	Southern	Yes	Yes	Unsure	Yes	No	Unsure	Yes	Lips
Bachelor degree	Western	No	Yes	Unsure	Yes	No	Unsure	Yes	Ear
Bachelor degree	Western	Yes	Yes	Unsure	Yes	No	Unsure	Unsure	Ear
High school or lower	Western	Yes	Yes	Unsure	Yes	No	Yes	Yes	Ear
Some college or associate degree	Western	Yes	Unsure	Yes	No	Unsure	Yes	Yes	Ear
Bachelor degree	Eastern	No	No	Yes	Unsure	No	No	Yes	Ear
Bachelor degree	Southern	Yes	Unsure	Yes	Yes	No	No	Yes	Ear
High school or lower	Southern	Yes	Yes	Yes	Unsure	No	Unsure	Unsure	Ear
Bachelor degree	Southern	Yes	Unsure	No	Yes	No	Unsure	Yes	Ear
Some college or associate degree	Southern	Yes	Yes	Yes	No	No	Yes	Unsure	Ear
Bachelor degree	Southern	Yes	Yes	Yes	Yes	Unsure	Unsure	No	Ear
Bachelor degree	Southern	Yes	Yes	Yes	Unsure	Yes	Yes	Unsure	Ear
Bachelor degree	Western	Yes	Unsure	Yes	Unsure	No	No	Unsure	Nose
High school or lower	Central	No	Yes	Yes	Unsure	No	Yes	Yes	Ear
Bachelor degree	Western	Yes	Yes	Yes	Unsure	Unsure	Unsure	Unsure	Ear
Some college or associate degree	Northern	No	Yes	Yes	Yes	Unsure	Yes	Unsure	Ear
Bachelor degree	Southern	Yes	Yes	Unsure	Unsure	No	No	Yes	Lips
High school or lower	Central	Yes	Unsure	Unsure	Yes	No	Unsure	Unsure	Ear
Bachelor degree	Southern	Yes	Yes	Yes	Unsure	Unsure	Yes	No	Ear
Bachelor degree	Central	Yes	Yes	Yes	No	No	Unsure	Unsure	Ear
Some college or associate degree	Southern	No	Yes	Yes	No	No	Unsure	Unsure	Ear
Bachelor degree	Central	Yes	Yes	Yes	No	No	Yes	Unsure	Ear
Elementary	Northern	Yes	Yes	Yes	Unsure	No	Unsure	No	Ear
Bachelor degree	Southern	No	Unsure	No	Unsure	No	Unsure	Yes	Ear
Some college or associate degree	Western	Yes	Yes	Yes	Yes	No	No	Unsure	Ear
High school or lower	Southern	No	Yes	Yes	Yes	No	Yes	Unsure	Ear
Bachelor degree	Northern	Yes	Yes	Unsure	No	No	Unsure	Yes	Navel
Bachelor degree	Western	Yes	Yes	Yes	Unsure	No	Unsure	Unsure	Ear
Elementary	Southern	No	Yes	Yes	Unsure	No	No	Yes	Ear
Bachelor degree	Southern	Yes	Yes	Yes	Unsure	Unsure	Unsure	Unsure	Ear
Elementary	Western	No	Unsure	Yes	No	Yes	No	Unsure	Ear
Bachelor degree	Southern	No	Yes	Unsure	No	No	No	Yes	Ear
Bachelor degree	Southern	No	Yes	Yes	Yes	No	Unsure	No	Ear
Bachelor degree	Western	Yes	Yes	Yes	Yes	Yes	No	Unsure	Ear
Bachelor degree	Not reported	Yes	Yes	Yes	No	No	No	Yes	Ear
Bachelor degree	Southern	Yes	Yes	Unsure	Unsure	No	Unsure	Unsure	Ear
Bachelor degree	Southern	No	Yes	Yes	Unsure	No	No	Yes	Ear
Bachelor degree	Southern	No	Yes	Unsure	Yes	No	Unsure	Yes	Ear
Bachelor degree	Eastern	Yes	Yes	Unsure	Unsure	Unsure	No	Unsure	Nose
Bachelor degree	Central	Yes	Yes	Yes	No	Unsure	Unsure	Yes	Ear
Bachelor degree	Not reported	Yes	Yes	Unsure	Yes	No	Unsure	Unsure	Ear
Some college or associate degree	Eastern	No	Yes	Yes	Unsure	No	Unsure	Yes	Ear
High school or lower	Western	Yes	Unsure	Unsure	Unsure	No	No	Yes	Ear
Some college or associate degree	Central	Yes	Yes	Yes	Unsure	No	No	Yes	Ear
High school or lower	Central	Yes	Yes	Unsure	Unsure	No	No	Unsure	Ear
High school or lower	Western	Yes	Unsure	No	Unsure	No	Unsure	Yes	Ear
Bachelor degree	Western	No	Unsure	Unsure	Unsure	No	Yes	Unsure	Lips
High school or lower	Western	Yes	Yes	Yes	Unsure	Unsure	No	Unsure	Ear
Bachelor degree	Western	Yes	Unsure	Yes	No	No	No	Yes	Ear
Bachelor degree	Eastern	Yes	Yes	Unsure	Yes	No	No	No	Ear
High school or lower	Southern	Yes	Unsure	Yes	No	No	Unsure	Yes	Ear
Bachelor degree	Western	Yes	Yes	Yes	No	No	Unsure	Unsure	Ear
High school or lower	Southern	Yes	Yes	Yes	Yes	No	Unsure	Yes	Ear
Bachelor degree	Southern	Yes	Yes	Yes	Yes	No	Yes	Unsure	Ear
Bachelor degree	Western	Yes	Yes	Yes	Yes	No	Unsure	Unsure	Ear
High school or lower	Southern	Yes	Yes	Unsure	Unsure	Unsure	No	Unsure	Ear
Bachelor degree	Eastern	Yes	Yes	Yes	No	Yes	No	Yes	Ear
High school or lower	Eastern	Yes	Yes	Yes	Yes	No	Unsure	Unsure	Ear
Bachelor degree	Central	No	Yes	Yes	Yes	No	Unsure	Yes	Ear
Bachelor degree	Southern	Yes	Yes	Unsure	Unsure	No	Unsure	No	Lips
Bachelor degree	Northern	Yes	Unsure	Unsure	Yes	No	Unsure	No	Nose
Bachelor degree	Western	No	Unsure	Yes	No	No	Unsure	Unsure	Ear
Bachelor degree	Central	Yes	Yes	Yes	Yes	Unsure	Yes	Unsure	Ear
Bachelor degree	Central	Yes	Yes	Yes	Yes	No	Unsure	Yes	Nose
Bachelor degree	Southern	Yes	Unsure	Yes	Yes	No	Yes	Yes	Ear
Bachelor degree	Western	Yes	Unsure	No	Yes	No	No	Unsure	Eyebrow
Bachelor degree	Central	Yes	Unsure	Unsure	Yes	Yes	Unsure	Yes	Ear
Bachelor degree	Western	Yes	Yes	Yes	No	Unsure	Yes	Yes	Ear
Some college or associate degree	Northern	Yes	Yes	Unsure	Unsure	No	Unsure	Unsure	Ear
High school or lower	Central	Yes	Unsure	Unsure	No	No	Yes	Unsure	Ear
Bachelor degree	Western	Yes	Yes	Yes	Unsure	No	Unsure	Yes	Ear
High school or lower	Southern	Yes	Yes	Yes	Yes	No	No	Unsure	Ear
Bachelor degree	Western	Yes	Yes	Unsure	Unsure	No	Unsure	No	Navel
Bachelor degree	Southern	No	Unsure	Yes	Unsure	Unsure	No	Unsure	Ear
High school or lower	Southern	Yes	Yes	Yes	Unsure	No	Yes	Yes	Ear
Some college or associate degree	Southern	No	Yes	Unsure	Yes	Yes	Yes	No	Ear
Bachelor degree	Western	Yes	Yes	Yes	No	No	No	Unsure	Ear
High school or lower	Southern	Yes	No	Yes	Unsure	Unsure	No	Unsure	Ear
Bachelor degree	Western	Yes	Yes	Yes	No	No	Unsure	No	Ear
High school or lower	Western	Yes	Yes	Yes	Yes	No	Unsure	Unsure	Ear
Bachelor degree	Southern	Yes	Yes	Yes	No	No	No	Yes	Ear
High school or lower	Western	Yes	Unsure	Unsure	Yes	No	Unsure	No	Nose
High school or lower	Southern	Yes	Yes	Yes	Unsure	Unsure	Unsure	Yes	Ear
Bachelor degree	Western	No	Unsure	Yes	No	No	No	Unsure	Lips
Bachelor degree	Southern	Yes	Yes	Yes	Yes	No	Yes	Yes	Ear
High school or lower	Central	Yes	Yes	Yes	No	No	Yes	Yes	Ear
Bachelor degree	Southern	No	Yes	No	Unsure	No	Unsure	Unsure	Ear
Bachelor degree	Not reported	Yes	Yes	Yes	No	No	Yes	Yes	Ear
Some college or associate degree	Western	Yes	Yes	Yes	Unsure	No	No	Unsure	Ear
Bachelor degree	Southern	No	Yes	Unsure	Unsure	No	No	Yes	Ear
Bachelor degree	Southern	Yes	Yes	Yes	Unsure	No	No	Unsure	Ear
High school or lower	Western	Yes	Yes	Yes	No	Unsure	Unsure	Yes	Ear
Bachelor degree	Southern	No	Yes	Yes	Unsure	Unsure	Yes	Yes	Nose
Bachelor degree	Southern	Yes	Yes	Unsure	Yes	No	Unsure	Yes	Ear
Bachelor degree	Southern	Yes	Yes	Yes	Yes	No	Yes	Yes	Ear
High school or lower	Eastern	Yes	Yes	Unsure	Unsure	No	Unsure	Unsure	Navel
Bachelor degree	Southern	Yes	Yes	Unsure	Unsure	No	Unsure	Yes	Ear
High school or lower	Southern	Yes	Yes	Yes	No	No	Unsure	Yes	Ear
Bachelor degree	Southern	Yes	Yes	No	Unsure	No	No	Yes	Ear
Some college or associate degree	Southern	No	Yes	Unsure	No	No	No	Unsure	Ear
Bachelor degree	Not reported	Yes	Yes	No	Unsure	No	Unsure	Yes	Ear
Bachelor degree	Eastern	Yes	Yes	Unsure	Unsure	No	Unsure	Unsure	Ear
High school or lower	Eastern	No	Unsure	Unsure	Unsure	Unsure	Unsure	Yes	Ear
Bachelor degree	Central	Yes	Unsure	Yes	Unsure	No	Unsure	Unsure	Ear
High school or lower	Western	Yes	Yes	Unsure	Yes	No	No	Unsure	Ear
Bachelor degree	Southern	Yes	Yes	Unsure	No	Unsure	Unsure	Yes	Ear
Some college or associate degree	Western	Yes	Yes	Unsure	Yes	Unsure	Unsure	Unsure	Ear
Some college or associate degree	Eastern	Yes	Yes	Yes	Yes	No	Unsure	Yes	Ear
Some college or associate degree	Central	Yes	Unsure	Yes	Unsure	No	Yes	Yes	Ear
Bachelor degree	Western	Yes	Yes	Yes	Unsure	No	Unsure	Unsure	Ear
Bachelor degree	Western	Yes	Unsure	Yes	Unsure	No	Unsure	Unsure	Ear
Bachelor degree	Southern	Yes	Yes	Yes	No	No	Yes	Yes	Ear
Some college or associate degree	Eastern	Yes	Yes	Yes	Unsure	No	Yes	Unsure	Ear
Bachelor degree	Central	Yes	Unsure	Unsure	Yes	Unsure	Yes	Yes	Ear
High school or lower	Southern	Yes	Yes	Yes	No	No	No	Yes	Ear
High school or lower	Western	Yes	Yes	Unsure	Unsure	Yes	No	Unsure	Ear
High school or lower	Eastern	Yes	Yes	Yes	Yes	No	No	Unsure	Nose
High school or lower	Eastern	No	Unsure	Unsure	Yes	Yes	No	Unsure	Navel
High school or lower	Southern	Yes	Yes	Yes	Unsure	No	Yes	Yes	Nose
Bachelor degree	Southern	Yes	Unsure	Unsure	Yes	No	Unsure	Unsure	Nose
Bachelor degree	Eastern	No	Yes	Unsure	Unsure	No	No	No	Ear
High school or lower	Southern	Yes	Yes	Yes	No	No	No	Yes	Ear
High school or lower	Northern	Yes	Yes	Yes	Unsure	No	No	Yes	Ear
Bachelor degree	Central	Yes	Unsure	Yes	Unsure	No	Unsure	Unsure	Ear
Bachelor degree	Southern	No	Yes	Yes	Yes	Unsure	Unsure	Unsure	Ear
High school or lower	Central	Yes	Yes	Unsure	No	Unsure	Yes	Yes	Ear
Some college or associate degree	Western	Yes	Unsure	Unsure	Unsure	No	Yes	Yes	Ear
Bachelor degree	Central	No	Yes	Unsure	Unsure	No	No	Yes	Ear
High school or lower	Western	Yes	Yes	Unsure	Unsure	No	Unsure	Yes	Ear
Bachelor degree	Southern	Yes	No	Unsure	No	No	No	Yes	Ear
High school or lower	Southern	Yes	Unsure	Unsure	Unsure	Unsure	Unsure	Yes	Navel
Bachelor degree	Southern	Yes	Yes	Yes	Yes	No	Yes	Yes	Ear
Bachelor degree	Southern	Yes	Unsure	No	Unsure	Yes	Unsure	Yes	Navel
Some college or associate degree	Western	Yes	Unsure	Yes	Unsure	No	Unsure	Yes	Ear
High school or lower	Central	No	Yes	Yes	Unsure	No	Unsure	Unsure	Ear
Bachelor degree	Southern	No	Yes	Yes	Unsure	No	No	Unsure	Ear
Bachelor degree	Central	Yes	Yes	Yes	Unsure	No	No	Yes	Ear
Bachelor degree	Central	Yes	Yes	Unsure	Yes	No	Unsure	Unsure	Ear
Bachelor degree	Southern	Yes	Yes	Unsure	Yes	Unsure	Unsure	Yes	Ear
Bachelor degree	Southern	Yes	Unsure	Yes	Unsure	No	No	Unsure	Ear
High school or lower	Southern	No	Yes	Yes	Unsure	No	Unsure	Yes	Nose
High school or lower	Western	Yes	Yes	Unsure	Yes	No	Yes	Unsure	Ear
Bachelor degree	Western	Yes	Yes	Unsure	Unsure	No	Unsure	Yes	Ear
Bachelor degree	Eastern	Yes	Yes	Yes	Unsure	No	Unsure	Yes	Ear
Bachelor degree	Western	Yes	Yes	Yes	Unsure	No	Unsure	Unsure	Ear
Some college or associate degree	Southern	Yes	Unsure	Yes	Yes	No	Unsure	Yes	Ear
Bachelor degree	Western	No	No	Yes	Unsure	Unsure	Unsure	Unsure	Ear
Bachelor degree	Western	Yes	Yes	Unsure	Yes	No	Yes	Unsure	Ear
High school or lower	Southern	Yes	Yes	Yes	Yes	Yes	Unsure	Unsure	Ear
Bachelor degree	Southern	Yes	Yes	Yes	Unsure	No	Unsure	No	Ear
Some college or associate degree	Southern	Yes	Yes	Unsure	Yes	Yes	No	Yes	Ear
Bachelor degree	Northern	No	Yes	Yes	Yes	No	No	No	Ear
Bachelor degree	Southern	No	Yes	Yes	Unsure	No	Unsure	Yes	Ear
High school or lower	Western	Yes	Unsure	Yes	No	Yes	Yes	Unsure	Ear
High school or lower	Southern	Yes	Unsure	Unsure	No	No	Unsure	Yes	Ear
High school or lower	Southern	No	Yes	Yes	Unsure	No	No	Unsure	Ear
Bachelor degree	Southern	No	Yes	Yes	Unsure	No	No	Yes	Ear
Bachelor degree	Western	No	Yes	Yes	Unsure	Unsure	Unsure	Yes	Eyebrow
High school or lower	Southern	Yes	Yes	Yes	No	Unsure	No	Yes	Ear
Bachelor degree	Southern	No	Unsure	Unsure	Yes	No	No	Unsure	Ear
Bachelor degree	Southern	Yes	Yes	Yes	Unsure	No	Unsure	Yes	Ear
High school or lower	Southern	Yes	Yes	Yes	Unsure	Yes	No	Unsure	Nose
Bachelor degree	Eastern	Yes	Unsure	No	Unsure	No	Unsure	No	Ear
Bachelor degree	Southern	No	Yes	Yes	Unsure	No	Yes	Unsure	Ear
Bachelor degree	Western	Yes	Yes	Yes	Unsure	No	No	Unsure	Ear
Bachelor degree	Southern	No	Unsure	Yes	Unsure	No	Unsure	Unsure	Ear
High school or lower	Western	Yes	Yes	Unsure	No	No	Unsure	Yes	Ear
Bachelor degree	Southern	Yes	Yes	Yes	Yes	No	Unsure	Unsure	Ear
High school or lower	Southern	Yes	Yes	Yes	Yes	No	Unsure	Unsure	Ear
Bachelor degree	Central	Yes	Yes	Yes	Unsure	No	Unsure	No	Ear
Bachelor degree	Eastern	Yes	Yes	Yes	Yes	No	Yes	Yes	Ear
Bachelor degree	Central	Yes	Unsure	Yes	Yes	No	Unsure	Yes	Ear
Bachelor degree	Northern	Yes	Yes	No	No	Unsure	Unsure	Unsure	Ear
Bachelor degree	Eastern	Yes	Yes	Yes	Yes	No	No	Yes	Ear
High school or lower	Eastern	Yes	Yes	Yes	Yes	No	No	Yes	Navel
High school or lower	Southern	Yes	Yes	Yes	No	Yes	No	Unsure	Ear
Bachelor degree	Western	Yes	Yes	Unsure	No	No	Unsure	Yes	Ear
Some college or associate degree	Western	Yes	Yes	Yes	No	No	No	Yes	Ear
Some college or associate degree	Southern	Yes	Yes	Yes	No	No	Unsure	Yes	Uvula
High school or lower	Eastern	Yes	Yes	Yes	Yes	No	Unsure	Unsure	Ear
Bachelor degree	Western	Yes	Yes	Unsure	Unsure	Unsure	No	Unsure	Ear
Some college or associate degree	Central	Yes	Yes	Unsure	Yes	Unsure	Unsure	Unsure	Eyebrow
Bachelor degree	Western	No	Yes	Yes	Yes	Unsure	Unsure	Yes	Ear
High school or lower	Southern	Yes	Yes	No	Unsure	No	No	Yes	Ear
High school or lower	Eastern	Yes	Yes	Yes	Yes	No	Unsure	Unsure	Ear
Bachelor degree	Western	Yes	Yes	No	No	No	Unsure	Unsure	Ear
Some college or associate degree	Central	Yes	Yes	Yes	Unsure	No	Unsure	Yes	Ear
Bachelor degree	Western	Yes	Yes	Yes	Yes	No	No	Yes	Navel
High school or lower	Southern	No	Yes	Yes	No	No	Unsure	Yes	Navel
High school or lower	Western	Yes	Yes	Yes	No	No	Yes	Yes	Ear
Bachelor degree	Central	No	Unsure	Yes	Yes	Unsure	Unsure	Yes	Ear
High school or lower	Not reported	No	Yes	Unsure	Yes	No	No	No	Ear
High school or lower	Western	Yes	Unsure	Unsure	Unsure	No	Unsure	Unsure	Nose
Bachelor degree	Southern	Yes	Unsure	Yes	Yes	No	Unsure	Unsure	Ear
Bachelor degree	Western	Yes	Unsure	Yes	Yes	No	Unsure	Yes	Ear
Bachelor degree	Western	Yes	Yes	Yes	Unsure	No	Unsure	No	Ear
High school or lower	Southern	No	Yes	Yes	No	No	Unsure	Unsure	Ear
Bachelor degree	Western	Yes	Yes	Yes	Yes	No	Yes	Unsure	Ear
Bachelor degree	Southern	Yes	Yes	Yes	Unsure	No	Unsure	Unsure	Ear
Bachelor degree	Western	Yes	Yes	No	No	Unsure	Unsure	Yes	Ear
Bachelor degree	Western	Yes	Yes	Yes	Unsure	No	No	Unsure	Ear
Elementary	Southern	Yes	Yes	Yes	Yes	No	Yes	Unsure	Ear
Elementary	Southern	Yes	Yes	Yes	Unsure	No	Yes	Yes	Navel
High school or lower	Western	No	Unsure	Yes	Unsure	Yes	No	No	Ear
Bachelor degree	Southern	Yes	No	Yes	Unsure	No	Unsure	Yes	Ear
Bachelor degree	Eastern	Yes	Yes	Yes	Yes	No	No	Yes	Nose
Bachelor degree	Western	No	Yes	Yes	No	Unsure	Unsure	Yes	Ear
Bachelor degree	Central	No	Unsure	No	Unsure	No	Unsure	Yes	Ear
Bachelor degree	Western	Yes	Unsure	Unsure	Yes	No	No	Unsure	Ear
Bachelor degree	Southern	Yes	Yes	Yes	No	No	Yes	Yes	Ear
High school or lower	Western	No	Yes	Yes	Yes	No	No	No	Ear
Bachelor degree	Western	Yes	Yes	Yes	Yes	No	Yes	Unsure	Ear
Bachelor degree	Southern	Yes	Yes	Unsure	Yes	No	Unsure	Unsure	Ear
Bachelor degree	Southern	Yes	Yes	Unsure	Unsure	Unsure	Unsure	Unsure	Ear
Bachelor degree	Southern	Yes	Yes	Yes	Yes	No	No	Yes	Ear
Some college or associate degree	Southern	Yes	Yes	Yes	Yes	No	No	Unsure	Ear
Bachelor degree	Western	Yes	Unsure	Yes	Yes	No	Unsure	Yes	Ear
Bachelor degree	Eastern	Yes	Yes	Yes	No	Unsure	Unsure	Unsure	Nose
High school or lower	Western	Yes	Unsure	No	Yes	No	No	Unsure	Ear
Some college or associate degree	Northern	Yes	Unsure	Yes	Unsure	No	No	Yes	Ear
Bachelor degree	Central	No	Yes	Yes	No	No	No	Unsure	Ear
Bachelor degree	Western	Yes	Yes	Unsure	Unsure	No	Unsure	Yes	Ear
Some college or associate degree	Southern	Yes	Yes	Yes	Yes	No	Unsure	Unsure	Ear
Bachelor degree	Southern	Yes	Unsure	Unsure	Unsure	No	No	No	Ear
Bachelor degree	Western	Yes	Yes	No	Unsure	No	Unsure	Unsure	Ear
Bachelor degree	Western	Yes	Yes	Unsure	Yes	Unsure	No	Yes	Ear
Bachelor degree	Southern	Yes	Yes	Unsure	Unsure	No	Yes	Unsure	Ear
High school or lower	Northern	Yes	Unsure	Yes	Unsure	No	Yes	No	Ear
High school or lower	Southern	Yes	Yes	Yes	Unsure	Unsure	Unsure	Unsure	Ear
Bachelor degree	Southern	Yes	Yes	Yes	Unsure	Unsure	Yes	Yes	Ear
Bachelor degree	Southern	Yes	Unsure	Yes	Yes	No	Yes	Yes	Ear
High school or lower	Western	Yes	Yes	Unsure	Yes	Yes	Yes	Yes	Ear
Bachelor degree	Southern	Yes	Yes	No	Unsure	No	Unsure	Unsure	Ear
High school or lower	Western	No	Unsure	Yes	Yes	No	No	Yes	Ear
Bachelor degree	Western	Yes	Unsure	Yes	No	Unsure	No	Yes	Nose
Some college or associate degree	Western	Yes	Unsure	Unsure	Unsure	No	Unsure	Yes	Ear
Bachelor degree	Western	Yes	Yes	Yes	Unsure	No	Unsure	Yes	Ear
Bachelor degree	Northern	Yes	Unsure	Yes	No	No	No	Yes	Ear
Some college or associate degree	Northern	Yes	Yes	Yes	Unsure	No	No	Unsure	Nose
High school or lower	Central	Yes	Yes	Yes	Unsure	No	Unsure	Yes	Ear
Bachelor degree	Southern	Yes	Yes	Unsure	No	No	No	Yes	Ear
High school or lower	Southern	Yes	Unsure	Yes	Unsure	Unsure	Unsure	No	Ear
High school or lower	Southern	Yes	Unsure	Unsure	Unsure	No	Yes	No	Cheek
Bachelor degree	Northern	Yes	Yes	Yes	Unsure	No	Unsure	Yes	Ear
Bachelor degree	Southern	No	Yes	Unsure	Yes	Unsure	Unsure	Unsure	Ear
High school or lower	Southern	Yes	Yes	Yes	Yes	No	Unsure	Yes	Ear
High school or lower	Western	Yes	No	Unsure	Unsure	No	Unsure	Unsure	Nose
Bachelor degree	Western	No	Yes	Yes	Yes	No	No	Unsure	Ear
Some college or associate degree	Southern	Yes	Yes	Yes	Yes	No	Yes	No	Ear
Bachelor degree	Southern	Yes	Yes	Yes	No	No	No	Unsure	Nose
High school or lower	Western	Yes	Yes	Yes	No	No	No	Unsure	Ear
Bachelor degree	Western	Yes	Yes	Yes	Yes	No	Unsure	Unsure	Ear
Bachelor degree	Southern	Yes	Unsure	Yes	Unsure	No	No	Yes	Ear
Bachelor degree	Southern	Yes	Yes	Yes	Yes	No	Unsure	Yes	Ear
Bachelor degree	Southern	No	Yes	Yes	Yes	Unsure	No	Unsure	Ear
High school or lower	Northern	Yes	Unsure	Yes	Unsure	No	No	Yes	Ear
Bachelor degree	Northern	Yes	Yes	Yes	Yes	No	No	Yes	Lips
High school or lower	Northern	Yes	Yes	Yes	Unsure	No	No	Yes	Ear
High school or lower	Southern	Yes	Yes	Yes	No	Yes	Unsure	Yes	Ear
Bachelor degree	Southern	Yes	Unsure	Yes	Yes	No	Yes	No	Ear
Bachelor degree	Not reported	No	Yes	Yes	Unsure	Unsure	Unsure	No	Ear
Bachelor degree	Western	Yes	Yes	Yes	Yes	No	Yes	Unsure	Ear
Bachelor degree	Central	Yes	Yes	Unsure	Yes	Yes	No	Unsure	Ear
Bachelor degree	Western	Yes	Unsure	Yes	Yes	No	Unsure	Yes	Ear
High school or lower	Central	Yes	Yes	Yes	Unsure	No	No	Unsure	Ear
Bachelor degree	Eastern	Yes	Yes	Yes	Unsure	No	Unsure	Yes	Ear
Bachelor degree	Southern	Yes	Yes	Yes	Unsure	No	Unsure	Yes	Ear
Bachelor degree	Southern	Yes	Yes	No	Unsure	No	Unsure	Yes	Ear
Bachelor degree	Southern	Yes	Unsure	Yes	Yes	No	Unsure	Yes	Ear
High school or lower	Western	Yes	Unsure	Yes	Yes	No	Unsure	Unsure	Ear
High school or lower	Western	Yes	Yes	Yes	Yes	No	Unsure	Yes	Ear
Bachelor degree	Southern	Yes	Unsure	No	No	No	Yes	Unsure	Nose
Bachelor degree	Southern	Yes	Yes	Yes	Unsure	No	No	Yes	Ear
High school or lower	Southern	Yes	Unsure	Yes	Yes	No	Unsure	Yes	Lips
Bachelor degree	Central	Yes	Yes	Unsure	Unsure	No	Unsure	Yes	Cheek
Some college or associate degree	Western	Yes	Yes	Unsure	Unsure	No	Unsure	Unsure	Navel
High school or lower	Central	Yes	Yes	Unsure	Yes	No	No	Yes	Ear
Bachelor degree	Western	No	Yes	Yes	Yes	No	Unsure	Unsure	Ear
Bachelor degree	Western	No	Unsure	No	Unsure	No	Unsure	No	Ear
High school or lower	Northern	Yes	Yes	Unsure	Yes	No	Unsure	Yes	Ear
Bachelor degree	Eastern	Yes	Unsure	Yes	No	No	No	Unsure	Ear
High school or lower	Eastern	Yes	Yes	Unsure	Yes	No	Yes	Yes	Ear
Some college or associate degree	Southern	Yes	Yes	Unsure	No	Yes	Unsure	Unsure	Ear
Bachelor degree	Southern	Yes	Yes	Yes	No	No	Unsure	Yes	Ear
Some college or associate degree	Western	No	Yes	Yes	Yes	No	Unsure	Unsure	Nose
Bachelor degree	Southern	Yes	Yes	Yes	Unsure	No	Yes	Yes	Ear
High school or lower	Southern	Yes	Yes	Yes	Yes	No	No	Yes	Ear
High school or lower	Western	Yes	Yes	Yes	Yes	No	No	Yes	Ear
High school or lower	Eastern	Yes	Yes	Yes	Yes	No	Unsure	Unsure	Ear
Bachelor degree	Northern	Yes	No	Unsure	Yes	Yes	Yes	Yes	Ear
Bachelor degree	Eastern	Yes	Yes	Unsure	Unsure	Yes	No	Unsure	Ear
Bachelor degree	Southern	Yes	Yes	Yes	Yes	Unsure	Yes	No	Ear
Bachelor degree	Western	Yes	Unsure	Yes	No	No	Unsure	Unsure	Nose
Some college or associate degree	Central	Yes	Unsure	Yes	Unsure	No	Unsure	Yes	Ear
Some college or associate degree	Eastern	Yes	No	Yes	Yes	No	No	Unsure	Ear
Bachelor degree	Southern	No	Yes	Yes	Unsure	Yes	No	Yes	Ear
Bachelor degree	Southern	Yes	Unsure	Unsure	Unsure	No	Yes	Yes	Ear
Bachelor degree	Western	No	Unsure	Unsure	Unsure	No	Yes	Unsure	Ear
High school or lower	Southern	Yes	Unsure	Yes	Yes	No	Unsure	Yes	Ear
Some college or associate degree	Eastern	Yes	Yes	Yes	Yes	No	Yes	No	Ear
High school or lower	Southern	No	Yes	Yes	No	Yes	Yes	Yes	Ear
Bachelor degree	Southern	Yes	Yes	Unsure	Unsure	No	Unsure	Unsure	Ear
High school or lower	Western	No	Yes	Yes	Yes	No	Unsure	Unsure	Nose
Bachelor degree	Western	Yes	Yes	Yes	Unsure	No	Unsure	Unsure	Ear
Bachelor degree	Southern	Yes	Unsure	Unsure	No	Unsure	Unsure	Unsure	Ear
High school or lower	Western	No	Unsure	Yes	Unsure	No	No	Unsure	Ear
Bachelor degree	Southern	No	Yes	Yes	Unsure	Unsure	Unsure	Unsure	Ear
Elementary	Southern	Yes	Unsure	Yes	No	No	No	Unsure	Ear
Bachelor degree	Southern	No	Yes	Yes	Yes	Unsure	Yes	Unsure	Ear
Some college or associate degree	Western	No	Yes	Unsure	Unsure	No	Yes	Unsure	Ear
Bachelor degree	Southern	Yes	Yes	Yes	Yes	No	No	Yes	Ear
Bachelor degree	Southern	Yes	Yes	Unsure	Yes	No	Unsure	Yes	Ear
Bachelor degree	Southern	Yes	Yes	Yes	Yes	No	Unsure	Yes	Ear
Bachelor degree	Western	No	Unsure	Yes	No	No	Unsure	Yes	Ear
Bachelor degree	Western	Yes	Unsure	Yes	Unsure	Unsure	No	Yes	Nose
Bachelor degree	Southern	Yes	Yes	Yes	No	No	Unsure	Yes	Ear
High school or lower	Eastern	No	Yes	Yes	Yes	No	No	Unsure	Ear
Bachelor degree	Eastern	Yes	No	Yes	No	No	No	Yes	Ear
Bachelor degree	Eastern	Yes	Yes	Yes	Unsure	No	No	No	Ear
High school or lower	Central	No	Yes	Yes	Unsure	Unsure	No	Yes	Ear
Some college or associate degree	Western	Yes	Yes	Yes	Unsure	No	Yes	Yes	Ear
Some college or associate degree	Western	Yes	Yes	Yes	Unsure	Yes	Yes	Unsure	Ear
High school or lower	Southern	Yes	Yes	Yes	Unsure	Yes	Unsure	Yes	Ear
High school or lower	Western	Yes	Unsure	Yes	No	No	Unsure	No	Ear
Bachelor degree	Eastern	Yes	Yes	Yes	No	No	No	Unsure	Ear
Bachelor degree	Southern	Yes	Unsure	Unsure	Unsure	Unsure	Unsure	No	Ear
Bachelor degree	Western	No	Yes	No	Yes	No	No	Yes	Ear
High school or lower	Southern	Yes	Yes	Unsure	Unsure	No	Unsure	Yes	Ear
Bachelor degree	Western	Yes	Yes	Yes	Unsure	No	Yes	Yes	Ear
Bachelor degree	Central	Yes	Yes	Yes	Unsure	No	No	No	Ear
High school or lower	Central	Yes	Yes	Yes	Unsure	Unsure	Unsure	Unsure	Ear
Bachelor degree	Southern	Yes	Yes	Yes	Yes	No	No	Yes	Ear
Bachelor degree	Western	Yes	Yes	Yes	No	No	Unsure	Unsure	Ear
Bachelor degree	Western	Yes	Yes	Yes	Yes	Unsure	No	Yes	Navel
Bachelor degree	Western	Yes	Yes	Unsure	Yes	No	Unsure	Unsure	Nose
Bachelor degree	Central	Yes	Unsure	No	Yes	No	No	Unsure	Ear
Elementary	Central	No	Yes	Yes	No	No	Unsure	Unsure	Nose
Some college or associate degree	Western	Yes	Yes	Yes	Unsure	No	Unsure	Yes	Ear
Bachelor degree	Southern	No	Unsure	Yes	Yes	No	No	Unsure	Ear
Bachelor degree	Western	Yes	Unsure	Unsure	No	No	Unsure	Unsure	Uvula
Bachelor degree	Central	Yes	Yes	Yes	Yes	No	Yes	Unsure	Ear
High school or lower	Western	Yes	No	Unsure	Yes	No	Unsure	Unsure	Ear
Some college or associate degree	Western	Yes	Yes	Unsure	Yes	No	No	Unsure	Ear
High school or lower	Southern	Yes	Yes	No	No	Yes	No	Unsure	Ear
Some college or associate degree	Southern	Yes	Yes	Unsure	Yes	No	Yes	Yes	Ear
Bachelor degree	Western	Yes	No	Unsure	Yes	Unsure	Unsure	Unsure	Ear
Some college or associate degree	Southern	Yes	Yes	Unsure	Yes	Unsure	Unsure	Yes	Ear
High school or lower	Eastern	Yes	Yes	Yes	No	No	No	Yes	Ear
Bachelor degree	Central	Yes	Yes	Unsure	No	Unsure	Unsure	Unsure	Ear
Bachelor degree	Not reported	Yes	Yes	Unsure	Unsure	No	No	No	Nose
Some college or associate degree	Western	No	Yes	Unsure	No	Unsure	Yes	Yes	Ear
Bachelor degree	Eastern	Yes	Yes	Yes	Unsure	No	Yes	No	Ear
Some college or associate degree	Southern	Yes	Yes	Unsure	Yes	No	No	Unsure	Ear
Bachelor degree	Western	Yes	Yes	Yes	Unsure	No	Unsure	No	Ear
Bachelor degree	Western	No	Yes	Yes	Yes	No	No	Yes	Ear
Some college or associate degree	Southern	Yes	Yes	Unsure	No	No	Unsure	Yes	Ear
Bachelor degree	Southern	Yes	Yes	Yes	No	No	Yes	Yes	Ear
Bachelor degree	Southern	Yes	Unsure	No	No	No	Unsure	Yes	Navel
Bachelor degree	Southern	Yes	Yes	Yes	Unsure	No	Unsure	Unsure	Ear
High school or lower	Southern	Yes	Yes	Yes	Yes	No	No	Unsure	Ear
Bachelor degree	Central	Yes	Yes	Unsure	No	No	Yes	Unsure	Ear
Bachelor degree	Western	Yes	Yes	Unsure	Unsure	No	Unsure	Unsure	Ear
Elementary	Southern	Yes	Unsure	Yes	Unsure	No	Unsure	Unsure	Ear
Some college or associate degree	Southern	Yes	Yes	Yes	Yes	Unsure	No	Unsure	Ear
Bachelor degree	Not reported	Yes	Unsure	Unsure	No	Yes	Unsure	Unsure	Ear
Bachelor degree	Western	No	Yes	Yes	Unsure	No	Yes	Unsure	Ear
Bachelor degree	Western	Yes	Yes	Yes	No	No	Unsure	Unsure	Ear
Bachelor degree	Southern	Yes	Yes	Yes	Unsure	No	Unsure	Yes	Ear
High school or lower	Western	Yes	Yes	Unsure	Unsure	No	Unsure	Yes	Navel
High school or lower	Southern	No	Yes	Yes	Yes	No	Yes	Yes	Ear
Bachelor degree	Western	Yes	Yes	Yes	Unsure	Unsure	Unsure	Unsure	Ear
Bachelor degree	Western	Yes	No	Unsure	Unsure	No	No	Unsure	Ear
Bachelor degree	Not reported	Yes	Unsure	Yes	Unsure	No	Unsure	Unsure	Ear
Bachelor degree	Northern	Yes	Yes	Yes	No	No	Unsure	Unsure	Ear
Some college or associate degree	Western	No	Yes	Yes	Unsure	No	Unsure	Unsure	Ear
Bachelor degree	Southern	Yes	Yes	Unsure	Yes	No	Yes	Yes	Ear
Bachelor degree	Southern	Yes	Yes	Yes	Yes	No	Unsure	Yes	Ear
Bachelor degree	Western	Yes	Yes	Yes	Yes	No	No	No	Nose
Bachelor degree	Southern	No	Yes	Yes	Yes	Unsure	Yes	Unsure	Ear
Bachelor degree	Southern	Yes	Yes	Yes	No	No	Unsure	Unsure	Ear
Bachelor degree	Eastern	Yes	Unsure	Yes	Unsure	Unsure	Unsure	Unsure	Ear
Some college or associate degree	Eastern	Yes	No	Yes	No	No	Unsure	Unsure	Navel
High school or lower	Southern	No	Yes	Unsure	Unsure	No	Unsure	Unsure	Ear
Elementary	Western	Yes	Unsure	Yes	No	No	No	Unsure	Ear
Bachelor degree	Central	Yes	Unsure	Yes	Unsure	No	Unsure	Unsure	Ear
High school or lower	Central	Yes	Unsure	Unsure	Yes	No	Yes	Unsure	Ear
High school or lower	Southern	Yes	Yes	Yes	Yes	No	Unsure	Unsure	Ear
High school or lower	Southern	Yes	Yes	Yes	Yes	No	Unsure	Unsure	Ear
High school or lower	Western	Yes	Yes	Unsure	Yes	No	No	Yes	Ear
Bachelor degree	Western	No	Yes	No	No	No	No	Unsure	Ear
Bachelor degree	Southern	Yes	Yes	Unsure	No	No	Unsure	Yes	Ear
Bachelor degree	Southern	No	Yes	Unsure	Yes	No	Unsure	Yes	Ear
High school or lower	Southern	Yes	No	Yes	Unsure	Unsure	Yes	Yes	Ear
Bachelor degree	Western	Yes	Unsure	Unsure	Unsure	No	Yes	Yes	Ear
Bachelor degree	Western	Yes	Yes	Yes	Unsure	No	Unsure	Yes	Ear
Bachelor degree	Southern	No	Yes	Yes	Unsure	No	Unsure	Yes	Ear
Some college or associate degree	Southern	Yes	Yes	Unsure	Unsure	No	No	No	Navel
Bachelor degree	Western	Yes	Yes	Yes	Unsure	No	Yes	Unsure	Ear
Some college or associate degree	Southern	No	Yes	Yes	Unsure	Yes	Unsure	Yes	Nose
High school or lower	Southern	No	No	Yes	Yes	No	No	Yes	Navel
Some college or associate degree	Southern	No	Unsure	No	Unsure	Unsure	Unsure	Yes	Ear
Some college or associate degree	Northern	Yes	Unsure	Unsure	Unsure	No	Yes	Yes	Nose
Bachelor degree	Western	Yes	Unsure	Yes	No	No	Yes	Yes	Ear
Bachelor degree	Western	Yes	Yes	Yes	Unsure	No	No	Yes	Ear
Bachelor degree	Southern	No	Yes	Yes	Yes	No	Yes	Yes	Ear
Some college or associate degree	Western	Yes	Unsure	Yes	Yes	No	No	Yes	Ear
Some college or associate degree	Southern	Yes	Yes	Unsure	Yes	No	No	Yes	Ear
Bachelor degree	Southern	Yes	Yes	Yes	Unsure	No	Yes	Yes	Ear
Bachelor degree	Southern	Yes	Unsure	Unsure	Unsure	Yes	Yes	Yes	Ear
High school or lower	Southern	No	Unsure	Unsure	Unsure	No	Unsure	Yes	Ear
Bachelor degree	Southern	No	Yes	Yes	Unsure	Unsure	Unsure	Unsure	Ear
Bachelor degree	Central	No	Yes	Unsure	Unsure	No	Yes	No	Ear
Some college or associate degree	Western	Yes	Yes	Yes	Unsure	No	Yes	Yes	Ear
Bachelor degree	Central	No	Yes	Yes	Unsure	Unsure	Yes	Yes	Nose
Bachelor degree	Western	Yes	Yes	Unsure	Yes	Unsure	Unsure	Unsure	Ear
Some college or associate degree	Southern	Yes	Yes	Yes	No	Unsure	Yes	Unsure	Ear
Bachelor degree	Western	Yes	Yes	Yes	Yes	No	Yes	Yes	Lips
Some college or associate degree	Western	Yes	Yes	Yes	No	No	No	Yes	Ear
Bachelor degree	Western	Yes	No	Unsure	No	No	Yes	Yes	Ear
Bachelor degree	Western	Yes	Yes	Unsure	Yes	No	Unsure	Yes	Ear
Bachelor degree	Western	No	Yes	Yes	Yes	No	Unsure	Unsure	Ear
Bachelor degree	Western	Yes	Unsure	Unsure	No	Unsure	Unsure	Unsure	Nose
High school or lower	Western	Yes	Yes	Unsure	Unsure	Unsure	No	No	Ear
Bachelor degree	Not reported	Yes	Yes	Yes	No	No	Unsure	Yes	Ear
High school or lower	Western	Yes	Yes	Unsure	Unsure	No	Yes	Unsure	Ear
Some college or associate degree	Southern	Yes	Yes	Yes	Yes	Unsure	No	Yes	Ear
Bachelor degree	Southern	Yes	Yes	No	Yes	No	Unsure	Unsure	Ear
Some college or associate degree	Southern	Yes	Yes	Yes	Yes	No	Yes	Yes	Nose
High school or lower	Central	Yes	Unsure	Yes	Unsure	No	Unsure	Yes	Navel
Bachelor degree	Southern	No	Yes	Unsure	Unsure	No	Unsure	No	Ear
Bachelor degree	Southern	Yes	Yes	Unsure	Unsure	Yes	Unsure	Yes	Ear
Bachelor degree	Southern	Yes	Yes	Yes	Yes	No	Unsure	No	Ear
High school or lower	Western	Yes	Yes	Yes	Yes	No	Unsure	No	Ear
Bachelor degree	Eastern	Yes	Yes	Yes	Unsure	No	Yes	Unsure	Ear
Bachelor degree	Southern	Yes	Yes	Unsure	Unsure	Unsure	Unsure	No	Ear
Some college or associate degree	Western	No	Unsure	Unsure	Unsure	Unsure	Yes	Yes	Nose
High school or lower	Southern	Yes	Yes	Yes	No	No	Unsure	Yes	Ear
Bachelor degree	Southern	Yes	Yes	Yes	Yes	No	Unsure	No	Ear
Some college or associate degree	Western	Yes	Yes	Yes	Unsure	No	Unsure	No	Ear
Bachelor degree	Western	No	No	Yes	Unsure	No	Unsure	Yes	Ear
Bachelor degree	Southern	Yes	Unsure	Yes	Unsure	No	Unsure	Yes	Ear
Some college or associate degree	Southern	Yes	Yes	Yes	Yes	No	No	Unsure	Ear
High school or lower	Western	Yes	Yes	Unsure	No	No	No	Yes	Ear
Bachelor degree	Southern	Yes	Yes	Yes	Yes	No	No	Yes	Ear
Bachelor degree	Northern	No	Yes	Yes	Yes	No	No	Yes	Ear
Bachelor degree	Western	Yes	Yes	No	Yes	Unsure	Unsure	Unsure	Ear
Bachelor degree	Southern	Yes	Yes	Yes	Unsure	No	No	Yes	Ear
Bachelor degree	Southern	Yes	Unsure	Yes	Unsure	No	Unsure	Yes	Ear
Bachelor degree	Southern	Yes	Yes	Yes	Unsure	Yes	No	Yes	Ear
Bachelor degree	Western	No	Unsure	Yes	Unsure	No	Unsure	Yes	Nose
Bachelor degree	Southern	Yes	Yes	Yes	No	No	Unsure	Yes	Ear
Bachelor degree	Eastern	Yes	Yes	No	Unsure	No	No	Unsure	Ear
Bachelor degree	Northern	Yes	Yes	Yes	Unsure	No	Yes	Yes	Lips
Bachelor degree	Western	Yes	Yes	Yes	Yes	No	No	Yes	Ear
Bachelor degree	Eastern	Yes	Yes	Yes	No	No	Unsure	Yes	Ear
High school or lower	Western	Yes	Yes	Yes	Yes	Unsure	Yes	Unsure	Ear
Bachelor degree	Southern	No	Unsure	Unsure	Yes	No	Unsure	Unsure	Ear
Bachelor degree	Southern	Yes	Yes	Yes	Yes	No	No	Yes	Navel
Bachelor degree	Western	Yes	No	Yes	Yes	No	Unsure	Yes	Ear
Bachelor degree	Southern	Yes	Yes	Yes	Yes	No	Unsure	No	Ear
Bachelor degree	Southern	Yes	Unsure	Yes	Yes	No	Yes	Yes	Ear
High school or lower	Southern	Yes	Unsure	Yes	Unsure	No	Yes	Unsure	Ear
Bachelor degree	Southern	Yes	Yes	Yes	Unsure	No	Unsure	Yes	Ear
High school or lower	Southern	Yes	Yes	Yes	No	No	Yes	Yes	Ear
High school or lower	Eastern	Yes	Yes	Yes	No	No	No	No	Ear
Some college or associate degree	Western	Yes	Unsure	Yes	Unsure	No	No	Yes	Ear
High school or lower	Southern	No	Yes	Yes	No	Yes	Yes	Yes	Nose
Bachelor degree	Western	Yes	Unsure	Yes	Unsure	No	No	Unsure	Ear
Bachelor degree	Central	No	Yes	Yes	No	No	No	Yes	Ear
Bachelor degree	Southern	Yes	Yes	Unsure	No	Unsure	No	Unsure	Ear
High school or lower	Central	Yes	Yes	Yes	Yes	No	Unsure	Yes	Nose
Bachelor degree	Not reported	Yes	Yes	Unsure	No	No	Unsure	Unsure	Ear
Some college or associate degree	Central	Yes	Yes	Yes	Yes	No	Unsure	Unsure	Ear
Bachelor degree	Southern	Yes	Yes	Yes	No	No	No	Unsure	Ear
Bachelor degree	Western	No	Yes	Yes	Yes	No	Unsure	Unsure	Ear
Bachelor degree	Central	Yes	Yes	Yes	Yes	Yes	Yes	Yes	Ear
High school or lower	Western	Yes	Yes	Unsure	Yes	No	Yes	Unsure	Ear
Some college or associate degree	Southern	Yes	No	Yes	Yes	Unsure	Unsure	Unsure	Ear
Bachelor degree	Western	Yes	Yes	Yes	No	No	Yes	Yes	Ear
Bachelor degree	Southern	Yes	Yes	Yes	Yes	No	Unsure	Unsure	Ear
High school or lower	Western	Yes	Yes	Unsure	Yes	No	No	Yes	Navel
Bachelor degree	Eastern	Yes	Unsure	Yes	Yes	Unsure	No	Yes	Nose
Bachelor degree	Southern	Yes	Unsure	Yes	Yes	Unsure	No	Yes	Ear
High school or lower	Central	No	Yes	Yes	Unsure	No	Unsure	Unsure	Ear
Bachelor degree	Southern	No	Yes	Yes	Yes	No	No	Unsure	Ear
High school or lower	Southern	Yes	Unsure	Yes	Unsure	No	Unsure	Yes	Navel
Bachelor degree	Eastern	Yes	Yes	Yes	Unsure	No	No	Unsure	Ear
Bachelor degree	Southern	Yes	Yes	Yes	No	No	Yes	Unsure	Lips
Bachelor degree	Western	No	Yes	Yes	Yes	Unsure	Unsure	Unsure	Ear
Bachelor degree	Southern	Yes	Unsure	Unsure	No	No	Yes	Unsure	Ear
High school or lower	Southern	Yes	Unsure	Yes	Unsure	No	Yes	Yes	Ear
High school or lower	Southern	Yes	Yes	Yes	Unsure	No	No	Yes	Ear
High school or lower	Southern	Yes	No	Unsure	Yes	No	Unsure	Yes	Navel
High school or lower	Southern	No	Unsure	Unsure	Unsure	No	No	Yes	Ear
Some college or associate degree	Southern	Yes	Yes	Yes	Unsure	No	Yes	Unsure	Ear
Some college or associate degree	Southern	Yes	Yes	Unsure	No	Unsure	Unsure	No	Ear
Bachelor degree	Southern	No	Unsure	Yes	Yes	No	No	Yes	Ear
Bachelor degree	Southern	No	Unsure	Unsure	Yes	No	No	Unsure	Ear
Bachelor degree	Eastern	No	No	Yes	Yes	No	Unsure	Unsure	Ear
Bachelor degree	Northern	No	Unsure	Unsure	Unsure	No	Yes	Yes	Navel
Some college or associate degree	Southern	Yes	Yes	Unsure	Yes	No	Unsure	Yes	Ear
Bachelor degree	Not reported	Yes	Yes	Yes	Unsure	No	Yes	Unsure	Ear
Bachelor degree	Southern	No	Yes	Yes	Unsure	No	Unsure	Yes	Ear
High school or lower	Southern	No	Yes	Unsure	Unsure	Unsure	No	Yes	Ear
High school or lower	Southern	Yes	Yes	Yes	Unsure	No	Yes	Unsure	Ear
High school or lower	Western	Yes	Unsure	Yes	Yes	No	No	Yes	Ear
High school or lower	Southern	Yes	Yes	Yes	Unsure	Yes	Yes	Unsure	Ear
Bachelor degree	Southern	Yes	Yes	Yes	Unsure	No	Unsure	Yes	Ear
High school or lower	Northern	Yes	Yes	Yes	Unsure	Unsure	No	Yes	Ear
Bachelor degree	Western	Yes	Unsure	Yes	No	No	Unsure	Yes	Ear
Bachelor degree	Central	No	Yes	Yes	Unsure	No	Yes	Unsure	Nose
Bachelor degree	Southern	Yes	Yes	No	Unsure	Unsure	Yes	Unsure	Ear
Some college or associate degree	Western	Yes	Yes	Yes	No	Unsure	No	No	Ear
Bachelor degree	Western	Yes	Unsure	Yes	Yes	No	No	Yes	Ear
Bachelor degree	Northern	Yes	Yes	Yes	Yes	No	Unsure	No	Ear
Some college or associate degree	Western	Yes	Yes	Yes	Yes	No	Unsure	Unsure	Ear
Bachelor degree	Western	No	Yes	Yes	Unsure	Unsure	Unsure	No	Ear
Some college or associate degree	Eastern	Yes	Yes	Yes	Yes	No	No	Unsure	Ear
Some college or associate degree	Central	No	Unsure	Yes	Yes	Unsure	Yes	No	Ear
Bachelor degree	Central	No	Yes	Yes	Yes	No	Unsure	Yes	Ear
Bachelor degree	Southern	Yes	Yes	Yes	Yes	No	Yes	Unsure	Ear
High school or lower	Not reported	Yes	Yes	Yes	Unsure	No	Unsure	Unsure	Ear
Bachelor degree	Central	Yes	Yes	Yes	Yes	No	Unsure	Yes	Ear
Bachelor degree	Western	Yes	Yes	Unsure	Unsure	Yes	Yes	Yes	Ear
High school or lower	Southern	No	Yes	Yes	No	No	Unsure	Unsure	Ear
Elementary	Southern	No	Unsure	Yes	Unsure	Yes	Yes	No	Ear
Bachelor degree	Western	Yes	Yes	Yes	No	No	Yes	Yes	Ear
High school or lower	Southern	Yes	Yes	Unsure	Yes	No	Unsure	Unsure	Ear
Bachelor degree	Southern	Yes	Yes	Yes	Unsure	Unsure	Unsure	Yes	Ear
Bachelor degree	Southern	Yes	Yes	Yes	Unsure	No	No	Unsure	Ear
High school or lower	Southern	Yes	Yes	Yes	Yes	No	No	Unsure	Navel
High school or lower	Western	Yes	Unsure	Yes	Unsure	No	No	Unsure	Ear
Bachelor degree	Western	No	Yes	Yes	No	Unsure	No	Yes	Nose
Bachelor degree	Southern	Yes	Unsure	Unsure	Unsure	Unsure	No	Yes	Ear
Bachelor degree	Southern	Yes	Yes	Unsure	Yes	No	No	No	Ear
Bachelor degree	Southern	Yes	Unsure	Yes	Unsure	Unsure	Unsure	Yes	Lips
Bachelor degree	Eastern	Yes	Yes	Yes	Yes	No	Unsure	No	Ear
Some college or associate degree	Eastern	Yes	Yes	Unsure	Unsure	No	No	Unsure	Ear
Bachelor degree	Northern	Yes	Yes	No	Unsure	Unsure	No	Yes	Ear
Bachelor degree	Southern	No	Unsure	Unsure	No	No	Unsure	Unsure	Ear
Some college or associate degree	Southern	Yes	Yes	Yes	Unsure	Unsure	Unsure	Yes	Ear
Bachelor degree	Southern	No	Yes	Unsure	Yes	No	Unsure	Yes	Navel
Bachelor degree	Western	Yes	Yes	Yes	Yes	No	Unsure	Yes	Navel
Bachelor degree	Southern	No	Unsure	Yes	Unsure	No	Yes	Yes	Ear
Bachelor degree	Southern	Yes	Yes	No	Unsure	No	Unsure	Unsure	Ear
Bachelor degree	Southern	Yes	Yes	Yes	Yes	No	Unsure	Unsure	Ear
Elementary	Southern	Yes	Yes	Unsure	Unsure	No	Yes	Unsure	Nose
Bachelor degree	Southern	No	Yes	Yes	No	No	Yes	Unsure	Ear
High school or lower	Central	No	Yes	Unsure	Yes	No	Unsure	Unsure	Ear
Bachelor degree	Western	Yes	Yes	Yes	Unsure	No	Unsure	Unsure	Ear
Bachelor degree	Southern	Yes	Yes	Yes	Yes	Unsure	No	Yes	Ear
High school or lower	Western	Yes	Yes	Unsure	Unsure	No	Unsure	Unsure	Ear
Bachelor degree	Central	No	Yes	No	Yes	No	Yes	Yes	Nose
Elementary	Western	Yes	Yes	Yes	Unsure	Unsure	Unsure	Yes	Ear
High school or lower	Southern	Yes	Yes	Unsure	Unsure	No	Yes	Yes	Nose
Bachelor degree	Eastern	No	Yes	Yes	Unsure	Unsure	Unsure	Unsure	Ear
High school or lower	Eastern	Yes	Yes	Yes	Unsure	No	Yes	Unsure	Ear
Some college or associate degree	Southern	Yes	Unsure	Yes	No	No	Unsure	Unsure	Ear
High school or lower	Central	Yes	Yes	Yes	Unsure	Unsure	No	Unsure	Ear
Bachelor degree	Western	Yes	Yes	Yes	No	No	Unsure	Unsure	Nose
Bachelor degree	Southern	Yes	Unsure	Yes	Yes	No	No	Yes	Cheek
High school or lower	Western	Yes	Unsure	Yes	Unsure	No	No	Unsure	Cheek
Some college or associate degree	Western	Yes	Yes	Unsure	No	No	Yes	Yes	Ear
Some college or associate degree	Southern	Yes	Yes	Unsure	No	No	No	Yes	Ear
Bachelor degree	Western	Yes	Yes	Yes	No	Unsure	Yes	No	Nose
Bachelor degree	Not reported	Yes	Yes	Yes	Unsure	No	No	Unsure	Ear
Bachelor degree	Southern	Yes	Unsure	Yes	No	No	No	Yes	Ear
Some college or associate degree	Western	Yes	Yes	Unsure	Yes	Unsure	Yes	Unsure	Ear
High school or lower	Southern	Yes	Yes	Yes	No	No	Unsure	Yes	Ear
Bachelor degree	Southern	Yes	Yes	Unsure	Unsure	No	Unsure	Unsure	Ear
Bachelor degree	Western	Yes	Unsure	Unsure	Yes	Unsure	Unsure	Yes	Ear
Bachelor degree	Western	No	Yes	Yes	Yes	Unsure	Unsure	Unsure	Ear
Bachelor degree	Southern	Yes	Unsure	Unsure	No	No	Yes	Unsure	Ear
Some college or associate degree	Northern	Yes	Yes	Yes	Yes	No	Unsure	Yes	Nose
Bachelor degree	Southern	No	Yes	Yes	Unsure	No	Unsure	Unsure	Ear
High school or lower	Western	Yes	Yes	Yes	Yes	No	Yes	Unsure	Ear
Bachelor degree	Southern	Yes	Unsure	Yes	Unsure	No	No	Unsure	Nose
Bachelor degree	Not reported	Yes	Yes	Unsure	Yes	Unsure	Unsure	Unsure	Ear
High school or lower	Southern	Yes	Yes	Unsure	Yes	Yes	Yes	Yes	Tongue
High school or lower	Western	Yes	Yes	Yes	Unsure	Unsure	Unsure	Yes	Nose
High school or lower	Western	No	Yes	Yes	Unsure	No	Yes	Yes	Ear
High school or lower	Western	Yes	Yes	Yes	Unsure	Unsure	Unsure	Yes	Ear
Bachelor degree	Southern	No	Yes	No	No	No	Yes	Unsure	Ear
Bachelor degree	Southern	No	Yes	Yes	No	No	Yes	Unsure	Ear
Some college or associate degree	Central	No	Yes	Yes	No	No	No	Yes	Ear
Some college or associate degree	Eastern	Yes	Unsure	Yes	Yes	No	No	Yes	Ear
Bachelor degree	Western	Yes	Yes	Yes	Unsure	Unsure	Unsure	Unsure	Ear
Some college or associate degree	Southern	No	Yes	Unsure	Unsure	No	Unsure	Unsure	Ear
Bachelor degree	Southern	No	Unsure	Unsure	No	No	No	Unsure	Ear
Bachelor degree	Southern	Yes	Yes	Yes	Unsure	Yes	No	Yes	Navel
Bachelor degree	Southern	No	Yes	Yes	Yes	No	Unsure	Yes	Ear
High school or lower	Southern	No	Yes	Unsure	Unsure	Unsure	Yes	No	Ear
Bachelor degree	Western	No	Yes	Yes	Unsure	No	Unsure	Yes	Lips
Bachelor degree	Southern	Yes	Unsure	Unsure	Yes	No	Unsure	No	Ear
Some college or associate degree	Southern	Yes	Yes	Unsure	Yes	Unsure	No	Unsure	Ear
Bachelor degree	Southern	Yes	Unsure	Yes	Unsure	No	Unsure	Yes	Ear
Bachelor degree	Southern	Yes	Yes	Unsure	Yes	No	No	Unsure	Ear
Bachelor degree	Eastern	Yes	Unsure	Yes	Unsure	No	No	Unsure	Ear
Bachelor degree	Southern	Yes	Unsure	Yes	Yes	No	Yes	Yes	Ear
Bachelor degree	Western	Yes	Yes	Unsure	Unsure	No	Yes	Yes	Ear
Bachelor degree	Western	Yes	Yes	No	Unsure	No	No	Yes	Ear
High school or lower	Southern	Yes	Yes	Yes	No	No	No	Unsure	Navel
Some college or associate degree	Southern	No	Yes	Unsure	Yes	No	Unsure	Unsure	Ear
Bachelor degree	Central	Yes	Unsure	Yes	Unsure	No	Unsure	Yes	Lips
Bachelor degree	Western	Yes	Yes	Yes	Unsure	No	No	Yes	Ear
Some college or associate degree	Southern	Yes	Yes	Yes	Unsure	No	No	Yes	Ear
Bachelor degree	Western	Yes	Unsure	Unsure	Yes	Unsure	No	Unsure	Nose
Bachelor degree	Western	Yes	Yes	Unsure	Yes	Unsure	Yes	Unsure	Ear
Bachelor degree	Southern	No	Yes	Unsure	Unsure	No	Unsure	Yes	Ear
Bachelor degree	Western	Yes	Yes	Unsure	Unsure	Unsure	Unsure	Yes	Ear
High school or lower	Northern	Yes	Yes	Yes	Unsure	No	Unsure	Unsure	Ear
Bachelor degree	Eastern	Yes	Yes	Yes	Unsure	No	Yes	Unsure	Ear
High school or lower	Western	Yes	Yes	Unsure	Yes	No	Yes	Unsure	Ear
Some college or associate degree	Western	Yes	Unsure	No	No	No	No	No	Ear
Some college or associate degree	Western	Yes	Unsure	Yes	Unsure	No	No	Unsure	Ear
Some college or associate degree	Southern	Yes	Yes	Yes	Unsure	No	Unsure	Unsure	Ear
Some college or associate degree	Northern	No	Yes	Yes	Unsure	Yes	No	Yes	Ear
Some college or associate degree	Western	Yes	Yes	Yes	Unsure	Unsure	Unsure	Unsure	Uvula
Some college or associate degree	Southern	Yes	Yes	Yes	Unsure	No	Unsure	Yes	Ear
Bachelor degree	Northern	Yes	Unsure	Yes	No	No	Unsure	Unsure	Ear
Bachelor degree	Southern	Yes	Yes	Yes	Unsure	No	Unsure	Yes	Ear
Bachelor degree	Southern	Yes	Yes	Yes	Unsure	No	Unsure	Unsure	Ear
Bachelor degree	Western	Yes	No	Yes	No	No	Yes	Yes	Ear
Bachelor degree	Western	Yes	Yes	Unsure	No	No	No	Yes	Ear
Some college or associate degree	Southern	Yes	Unsure	Unsure	Yes	No	Unsure	Yes	Ear
High school or lower	Western	Yes	Yes	Yes	Unsure	Unsure	No	Yes	Ear
High school or lower	Central	Yes	Yes	Yes	Yes	No	No	Unsure	Ear
Bachelor degree	Southern	No	Yes	Yes	Yes	No	Unsure	Yes	Ear
Some college or associate degree	Western	Yes	Yes	Unsure	Yes	No	No	Yes	Ear
Bachelor degree	Southern	Yes	Yes	Yes	Unsure	No	No	Yes	Ear
High school or lower	Southern	Yes	Yes	Yes	Unsure	Unsure	No	Unsure	Ear
Some college or associate degree	Southern	No	Yes	Unsure	Unsure	No	Unsure	Yes	Ear
Bachelor degree	Southern	Yes	Yes	Yes	Yes	Yes	Unsure	Unsure	Nose
Bachelor degree	Central	Yes	Yes	Yes	Unsure	Yes	No	Unsure	Navel
Elementary	Central	Yes	Unsure	Yes	Yes	No	Unsure	Unsure	Navel
High school or lower	Eastern	Yes	Yes	Yes	Yes	No	No	Unsure	Ear
Some college or associate degree	Central	Yes	Yes	Yes	No	Unsure	Unsure	Yes	Ear
Bachelor degree	Northern	Yes	Unsure	Yes	No	Yes	Unsure	Yes	Ear
Bachelor degree	Southern	No	Yes	Yes	Yes	No	Unsure	Yes	Ear
High school or lower	Eastern	Yes	Yes	Yes	Unsure	Unsure	Yes	Yes	Ear
High school or lower	Southern	Yes	Unsure	Unsure	No	Unsure	Yes	Yes	Ear
High school or lower	Northern	No	Yes	Yes	Yes	No	No	Yes	Ear
High school or lower	Southern	Yes	Yes	Unsure	Unsure	No	Yes	Unsure	Ear
High school or lower	Northern	Yes	Yes	Yes	Yes	Unsure	No	Yes	Nose
Some college or associate degree	Southern	Yes	Unsure	Yes	Yes	No	Yes	Yes	Ear
Some college or associate degree	Central	Yes	Yes	Yes	Yes	No	No	Yes	Ear
Bachelor degree	Southern	Yes	Yes	Yes	No	No	Unsure	Yes	Ear
Bachelor degree	Western	No	Yes	Unsure	Unsure	No	No	Yes	Navel
Bachelor degree	Southern	No	Unsure	Yes	Unsure	No	No	Unsure	Ear
Some college or associate degree	Central	Yes	Unsure	Unsure	No	Unsure	Unsure	Unsure	Nose
Bachelor degree	Southern	Yes	Yes	Unsure	Unsure	No	Yes	Yes	Ear
High school or lower	Western	Yes	Yes	Yes	Unsure	No	Unsure	Unsure	Ear
High school or lower	Northern	Yes	Unsure	Unsure	No	No	Unsure	Yes	Ear
High school or lower	Eastern	No	Unsure	Yes	No	No	Unsure	Unsure	Ear
Bachelor degree	Southern	Yes	Yes	Yes	Yes	No	No	Unsure	Navel
Some college or associate degree	Southern	Yes	No	Yes	No	No	No	Yes	Nose
High school or lower	Southern	Yes	Yes	Yes	No	No	No	Unsure	Ear
Some college or associate degree	Southern	Yes	Unsure	Unsure	Yes	No	Unsure	Yes	Ear
Some college or associate degree	Eastern	Yes	Unsure	Unsure	Yes	No	No	Unsure	Ear
Bachelor degree	Southern	Yes	Yes	Yes	Unsure	No	No	Unsure	Lips
Bachelor degree	Not reported	No	Yes	Yes	No	Yes	No	Yes	Ear
High school or lower	Southern	Yes	Yes	Yes	Unsure	No	No	Unsure	Ear
Bachelor degree	Southern	Yes	Yes	Yes	Yes	No	Yes	Yes	Ear
High school or lower	Western	No	Yes	No	Yes	No	No	Yes	Ear
Bachelor degree	Central	Yes	Yes	Yes	Unsure	No	Unsure	Unsure	Ear
Bachelor degree	Southern	No	No	Yes	Unsure	No	Unsure	Yes	Ear
Bachelor degree	Southern	Yes	Yes	Unsure	Unsure	No	Unsure	Yes	Ear
Bachelor degree	Central	Yes	Yes	Unsure	No	No	No	Unsure	Ear
High school or lower	Southern	Yes	Yes	Unsure	Yes	No	Unsure	Unsure	Ear
Bachelor degree	Southern	No	Unsure	Unsure	Yes	Unsure	No	Unsure	Ear
Bachelor degree	Southern	Yes	Yes	Yes	Yes	No	Unsure	Yes	Ear
Bachelor degree	Southern	Yes	Yes	Unsure	Unsure	No	No	Yes	Ear
Bachelor degree	Northern	Yes	Yes	Unsure	No	No	Unsure	Yes	Ear
High school or lower	Western	Yes	Unsure	Unsure	Unsure	Unsure	Unsure	Yes	Uvula
High school or lower	Southern	No	Unsure	Yes	Yes	Unsure	Unsure	Yes	Ear
Bachelor degree	Western	Yes	Yes	Yes	Yes	No	Unsure	Yes	Navel
Bachelor degree	Southern	Yes	Unsure	Unsure	No	No	Unsure	Yes	Nose
High school or lower	Southern	Yes	Yes	Yes	Unsure	No	Yes	Unsure	Ear
Bachelor degree	Western	No	Yes	Unsure	Unsure	No	No	Yes	Ear

## Sheet: Metadata
Variable	Description	Data Type
Age	Participant's age group	Categorical
Education	Highest education level achieved	Categorical
Gender	Gender of participant	Categorical
Region	Region of residence	Categorical
Aware_Health_Risks	Awareness of health risks from body art	Categorical
Believe_Risks	Belief in risk from body art	Categorical
Transmit_Infectious	Belief in transmission of infectious diseases from body art	Categorical
Transmit_NonInfectious	Belief in transmission of non-infectious diseases from body art	Categorical
Places_Safe	Belief that body art places are safe	Categorical
Tattoo_Removable	Belief that tattoo is completely removable	Categorical
Piercing_Permanent	Belief that piercing is permanent	Categorical
Piercing_Location	Location of participant's piercing	Categorical
Unknown	Type of complication experienced (if any)	Unknown

## Sheet: README
Field	Information
Study Title	Body Art Among Saudi Youth: A Cross-Sectional Study
Version	1.0
Created	2025-12-23
Contact	rshankar@kku.edu.sa
Institution	King Khalid University
Description	This file includes participant-level raw data used in the statistical analyses of the body art study conducted in Saudi Arabia. Includes metadata and a README for reproducibility.
